# Supplementary material for: Transcriptomic responses to drought stress in Polygonatum kingianum tuber
Source: BMC Plant Biol. 2021 Nov 15;21:537. doi: 10.1186/s12870-021-03297-8 (PMC8591914; doi:10.1186/s12870-021-03297-8)
Supplement: Supplementary file 1 — Additional file 1: Supplementary Table S1. Differentially expressed genes between treatments Z6 and Z8 in P. kingianum tuber. Supplementary Table S2. Differentially expressed genes between treatments Z4 and Z8 in P. kingianum tuber. Supplementary Table S3. Differentially expressed genes between treatments Z2 and Z8 in P. kingianum tuber. Supplementary Table S4. List of core DEGs that were expressed between drought and control treatments in P. kingianum tuber. Supplementary Table S5. DEGs expressed between extreme drought (Z2) and rewatering (ZF) treatments in P. kingianum tuber. [file 12870_2021_3297_MOESM1_ESM.xlsx]

## Sheet: Table S1
Table S1. Differentially expressed genes between treatments Z6 and Z8 in P. kingianum tuber.
#ID	Z8	Z6	FDR	log2FC	regulated	GO_annotation	KEGG_annotation	Pfam_annotation	Swissprot_annotation	nr_annotation
c100238.graph_c0	4.35667	0	0.0445216	-3.17582	down	Biological Process: transport (GO:0006810);; Biological Process: autophagy (GO:0006914);;	K08341|3.736e-64|smo:SELMODRAFT_109593|K08341 GABA(A) receptor-associated protein | (RefSeq) hypothetical protein	Autophagy protein Atg8 ubiquitin like;; Ubiquitin-like autophagy protein Apg12	Autophagy-related protein 8 OS=Phytophthora infestans OX=4787 GN=ATG8 PE=3 SV=1	autophagy protein Atg8 ubiquitin-like protein [Rhizoctonia solani AG-3 Rhs1AP]
c100813.graph_c0	335.997	14.3833	0.018966	-3.24855	down	--	--	Thaumatin family	Protein P21 OS=Glycine max OX=3847 PE=1 SV=1	PREDICTED: protein P21-like [Musa acuminata subsp. malaccensis]
c100927.graph_c0	47.1367	0.606667	1.4103e-18	-5.8535	down	--	--	LysM domain	--	intracellular hyphae protein 1, partial [Colletotrichum incanum]
c101535.graph_c0	3.62	0	0.000739041	-4.45769	down	--	--	Hyaluronan / mRNA binding family	--	plasminogen activator inhibitor 1 RNA-binding protein [Rhizoctonia solani AG-1 IB]
c101554.graph_c0	25.75	2.81	5.17806e-10	-3.17633	down	--	--	--	--	TPD1 protein homolog 1-like [Asparagus officinalis]
c101814.graph_c0	7.91	0	0.00486788	-3.97945	down	Cellular Component: cytosol (GO:0005829);;	--	cAMP-regulated phosphoprotein/endosulfine conserved region	--	cAMP-regulated phosphoprotein/endosulfine motif protein [Rhizoctonia solani AG-3 Rhs1AP]
c101944.graph_c0	4.77	0	0.000636725	-4.48761	down	Molecular Function: structural constituent of ribosome (GO:0003735);; Biological Process: translation (GO:0006412);; Cellular Component: cytosolic small ribosomal subunit (GO:0022627);;	K02984|2.08458e-118|csl:COCSUDRAFT_27621|K02984 small subunit ribosomal protein S3Ae | (RefSeq) ribosomal protein S3Ae	Ribosomal S3Ae family	40S ribosomal protein S3a OS=Chlamydomonas reinhardtii OX=3055 GN=CHLREDRAFT_168484 PE=3 SV=1	40S ribosomal protein S1 AltName: Full=Protein cyc07 [Rhizoctonia solani AG-1 IB]
c101990.graph_c0	3.2	0	0.000445539	-4.60758	down	--	--	F-box-like	--	F-box-like domain protein [Rhizoctonia solani AG-3 Rhs1AP]
c102071.graph_c0	5.68333	0.0466667	2.37658e-08	-5.49957	down	Cellular Component: integral component of membrane (GO:0016021);;	--	--	--	uncharacterized protein LOC109826267 [Asparagus officinalis]
c102157.graph_c0	4.47333	0	0.0196446	-3.50262	down	Cellular Component: integral component of membrane (GO:0016021);;	--	--	--	hypothetical protein RSAG8_05699, partial [Rhizoctonia solani AG-8 WAC10335]
c102225.graph_c0	1.94667	0	0.0143566	-3.60818	down	Cellular Component: integral component of membrane (GO:0016021);;	--	LEM3 (ligand-effect modulator 3) family / CDC50 family	ALA-interacting subunit 1 OS=Arabidopsis thaliana OX=3702 GN=ALIS1 PE=1 SV=1	LEM3 (ligand-effect modulator 3)/CDC50 family transcription regulatory protein [Rhizoctonia solani AG-3 Rhs1AP]
c102339.graph_c0	5.94	0	1.42688e-07	-5.83192	down	Molecular Function: 3-deoxy-7-phosphoheptulonate synthase activity (GO:0003849);; Biological Process: aromatic amino acid family biosynthetic process (GO:0009073);; Biological Process: chorismate biosynthetic process (GO:0009423);;	--	DAHP synthetase I family	--	3-deoxy-7-phosphoheptulonate synthase [Rhizoctonia solani]
c102609.graph_c0	1.84667	0	0.0331352	-3.28664	down	Molecular Function: CDP-diacylglycerol-serine O-phosphatidyltransferase activity (GO:0003882);; Cellular Component: mitochondrial outer membrane (GO:0005741);; Cellular Component: endoplasmic reticulum membrane (GO:0005789);; Cellular Component: cytosol (GO:0005829);; Biological Process: phosphatidylethanolamine biosynthetic process (GO:0006646);; Biological Process: phosphatidylserine biosynthet…	--	CDP-alcohol phosphatidyltransferase	--	CDP-diacylglycerol-serine O-phosphatidyltransferase [Rhizoctonia solani AG-1 IA]
c102633.graph_c0	7.61667	0	2.50104e-05	-4.98534	down	--	K14015|1.89982e-08|mdm:103432482|K14015 nuclear protein localization protein 4 homolog | (RefSeq) NPL4-like protein 2	--	NPL4-like protein 1 OS=Arabidopsis thaliana OX=3702 GN=At3g63000 PE=1 SV=1	LOW QUALITY PROTEIN: NPL4-like protein 2 [Asparagus officinalis]
c103050.graph_c0	1.54	0.0266667	0.0231032	-3.33462	down	--	--	--	--	uncharacterized protein LOC106770274 [Vigna radiata var. radiata]
c103059.graph_c0	2.34667	0	0.00080958	-4.44943	down	Biological Process: metabolic process (GO:0008152);; Molecular Function: ligase activity (GO:0016874);;	K01897|1.14216e-108|smo:SELMODRAFT_97046|K01897 long-chain acyl-CoA synthetase [EC:6.2.1.3] | (RefSeq) hypothetical protein	AMP-binding enzyme	Long chain acyl-CoA synthetase 9, chloroplastic OS=Arabidopsis thaliana OX=3702 GN=LACS9 PE=1 SV=1	hypothetical protein RSOLAG1IB_09115 [Rhizoctonia solani AG-1 IB]
c103124.graph_c0	1.16333	0	0.0460114	-3.16067	down	--	--	--	--	hypothetical protein A1O9_06444 [Exophiala aquamarina CBS 119918]
c103241.graph_c0	1.07667	0	0.00112507	-4.28297	down	--	--	--	--	hypothetical protein V565_075170 [Rhizoctonia solani 123E]
c103712.graph_c0	846.857	65.67	2.67105e-05	-3.46736	down	Biological Process: catabolic process (GO:0009056);; Biological Process: macromolecule metabolic process (GO:0043170);;	K01183|1.10517e-115|pda:103708573|K01183 chitinase [EC:3.2.1.14] | (RefSeq) endochitinase EP3-like	Chitinase class I	Endochitinase EP3 OS=Arabidopsis thaliana OX=3702 GN=EP3 PE=1 SV=1	PREDICTED: endochitinase EP3-like [Phoenix dactylifera]
c103854.graph_c0	2.98	0.05	5.29254e-14	-5.37247	down	Molecular Function: metal ion binding (GO:0046872);;	--	Reverse transcriptase (RNA-dependent DNA polymerase);; Zinc knuckle	RNA-directed DNA polymerase homolog OS=Oenothera berteroana OX=3950 PE=4 SV=1	retrovirus polyprotein [Pochonia chlamydosporia 170]
c103955.graph_c0	2.06	0	1.14191e-05	-5.29895	down	--	--	PIN domain;; Est1 DNA/RNA binding domain	--	Est1 DNA/RNA-binding domain protein [Rhizoctonia solani AG-3 Rhs1AP]
c104566.graph_c0	3.98	0	0.0187521	-3.5286	down	--	--	--	--	hypothetical protein ASPCAL14107 [Aspergillus calidoustus]
c104605.graph_c0	1.73667	0	0.000103376	-4.86747	down	Molecular Function: nucleic acid binding (GO:0003676);; Cellular Component: integral component of membrane (GO:0016021);; Molecular Function: metal ion binding (GO:0046872);;	--	Zinc finger, C2H2 type	Zinc finger transcription factor YY1 OS=Arabidopsis thaliana OX=3702 GN=YY1 PE=1 SV=1	C2H2-type zinc-finger protein [Rhizoctonia solani AG-3 Rhs1AP]
c104728.graph_c0	1.56333	0	0.000170048	-4.66802	down	--	--	--	--	hypothetical protein CI238_00386 [Colletotrichum incanum]
c104804.graph_c0	27.82	1.17333	4.49513e-07	-4.12954	down	Molecular Function: transferase activity (GO:0016740);;	--	--	Polygalacturonase inhibitor 1 OS=Phaseolus vulgaris OX=3885 GN=PGIP1 PE=1 SV=1	polygalacturonase inhibitor-like [Asparagus officinalis]
c104936.graph_c0	7.31667	0.456667	0.00715961	-3.24005	down	Molecular Function: acid phosphatase activity (GO:0003993);; Biological Process: dephosphorylation (GO:0016311);; Molecular Function: metal ion binding (GO:0046872);;	--	--	Purple acid phosphatase OS=Glycine max OX=3847 GN=PAP PE=1 SV=2	purple acid phosphatase [Prunus persica]
c105187.graph_c0	28.92	0.0733333	5.40965e-05	-4.9336	down	--	--	CsbD-like	--	hypothetical protein RSOLAG22IIIB_00672 [Rhizoctonia solani]
c105261.graph_c0	0	0.973333	0.0363278	3.23542	up	--	--	--	--	hypothetical protein PIIN_08972 [Serendipita indica DSM 11827]
c105272.graph_c0	4.87	0	0.0223743	-3.44363	down	Cellular Component: nucleus (GO:0005634);; Cellular Component: cytosol (GO:0005829);; Biological Process: cellular process (GO:0009987);; Molecular Function: isomerase activity (GO:0016853);;	K09568|7.14706e-32|mis:MICPUN_108688|K09568 FK506-binding protein 1 [EC:5.2.1.8] | (RefSeq) hypothetical protein	FKBP-type peptidyl-prolyl cis-trans isomerase	Peptidyl-prolyl cis-trans isomerase FKBP65 OS=Arabidopsis thaliana OX=3702 GN=FKBP65 PE=1 SV=1	peptidyl-prolyl cis-trans isomerase [Coniophora puteana RWD-64-598 SS2]
c105357.graph_c0	2.13	0	0.0370761	-3.2548	down	Molecular Function: catalytic activity (GO:0003824);; Cellular Component: nuclear pore (GO:0005643);; Biological Process: nucleocytoplasmic transport (GO:0006913);; Biological Process: cellular amino acid catabolic process (GO:0009063);; Molecular Function: structural constituent of nuclear pore (GO:0017056);;	K14759|4.79406e-07|bna:106428528|K14759 isochorismate synthase / 2-succinyl-5-enolpyruvyl-6-hydroxy-3-cyclohexene-1-carboxylate synthase / 2-succinyl-6-hydroxy-2,4-cyclohexadiene-1-carboxylate synthase / O-succinylbenzoate synthase [EC:5.4.4.2 2.2.1.9 4.2.99.20 4.2.1.113] | (RefSeq) protein PHYLLO, chloroplastic-like	Enolase C-terminal domain-like;; Mandelate racemase / muconate lactonizing enzyme, N-terminal domain	--	enolase C-terminal domain-like protein [Meliniomyces variabilis F]
c105478.graph_c0	0.9	0	0.0335691	-3.25737	down	--	--	Sds3-like	--	Sds3-like protein [Rhizoctonia solani AG-3 Rhs1AP]
c105488.graph_c0	5	0	0.000845261	-4.41164	down	--	--	--	--	hypothetical protein RSOL_440810, partial [Rhizoctonia solani AG-3 Rhs1AP]
c105602.graph_c0	2.11667	0	0.000262181	-4.67755	down	Molecular Function: transcription factor activity, sequence-specific DNA binding (GO:0003700);; Biological Process: regulation of transcription, DNA-templated (GO:0006355);; Molecular Function: sequence-specific DNA binding (GO:0043565);;	--	bZIP transcription factor	--	hypothetical protein RSOLAG22IIIB_01279 [Rhizoctonia solani]
c105803.graph_c0	139.453	73.0867	0.00491072	-1.04747	down	Molecular Function: AMP deaminase activity (GO:0003876);; Cellular Component: integral component of membrane (GO:0016021);; Biological Process: IMP salvage (GO:0032264);;	--	--	--	uncharacterized protein A4U43_C07F4260 [Asparagus officinalis]
c105817.graph_c0	2.69333	0	0.00425754	-3.95587	down	--	--	--	--	hypothetical protein RSOLAG1IB_06411 [Rhizoctonia solani AG-1 IB]
c105836.graph_c0	3.59667	0	0.0415023	-3.19224	down	--	--	ATP synthase complex subunit h	--	hypothetical protein BN14_04422 [Rhizoctonia solani AG-1 IB]
c106063.graph_c0	0	1.33333	0.00893907	3.72406	up	--	--	--	--	hypothetical protein PIIN_07775 [Serendipita indica DSM 11827]
c106199.graph_c0	12.2033	2.07	0.0260459	-2.30423	down	Biological Process: primary metabolic process (GO:0044238);; Biological Process: cellular macromolecule metabolic process (GO:0044260);;	K11324|6.68781e-12|pda:103720534|K11324 DNA methyltransferase 1-associated protein 1 | (RefSeq) SWR1-complex protein 4	--	--	uncharacterized protein A4U43_C08F4890 [Asparagus officinalis]
c106938.graph_c0	29.4467	2.80667	0.000352963	-3.16262	down	--	--	--	--	uncharacterized protein LOC110669117 [Hevea brasiliensis]
c107064.graph_c0	0	0.916667	0.0220438	3.4351	up	--	--	--	--	hypothetical protein PIIN_10478 [Serendipita indica DSM 11827]
c107162.graph_c0	29.5767	13.91	0.00615651	-1.20447	down	Molecular Function: 1-acylglycerol-3-phosphate O-acyltransferase activity (GO:0003841);; Molecular Function: phospholipase A2 activity (GO:0004623);; Cellular Component: cytoplasm (GO:0005737);; Biological Process: proteolysis (GO:0006508);; Molecular Function: peptidase activity (GO:0008233);; Biological Process: phospholipid biosynthetic process (GO:0008654);; Biological Process: fatty acid hom…	--	alpha/beta hydrolase fold	Probable 1-acylglycerol-3-phosphate O-acyltransferase OS=Oryza sativa subsp. japonica OX=39947 GN=Os09g0520200 PE=3 SV=3	PREDICTED: probable 1-acylglycerol-3-phosphate O-acyltransferase isoform X2 [Phoenix dactylifera]
c107222.graph_c0	1.38667	0	0.0415023	-3.19595	down	Molecular Function: hydrolase activity (GO:0016787);;	K19356|1.10562e-08|pxb:103942160|K19356 cellulase [EC:3.2.1.4] | (RefSeq) probable endo-beta-1,4-glucanase D	Glycosyl hydrolase family 61	--	Endoglucanase-4 [Rhizoctonia solani]
c107223.graph_c0	0	2.29	0.0131436	3.62689	up	--	K13065|1.36502e-61|egu:105060153|K13065 shikimate O-hydroxycinnamoyltransferase [EC:2.3.1.133] | (RefSeq) putrescine hydroxycinnamoyltransferase 1-like	Transferase family	Putrescine hydroxycinnamoyltransferase 1 OS=Oryza sativa subsp. japonica OX=39947 GN=PHT1 PE=2 SV=1	PREDICTED: putrescine hydroxycinnamoyltransferase 1-like [Elaeis guineensis]
c107550.graph_c0	2.95333	0.42	0.00842933	-2.5582	down	Molecular Function: iron ion binding (GO:0005506);; Biological Process: fatty acid biosynthetic process (GO:0006633);; Cellular Component: integral component of membrane (GO:0016021);; Molecular Function: oxidoreductase activity (GO:0016491);; Biological Process: oxidation-reduction process (GO:0055114);;	K04713|6.01351e-126|pda:103703713|K04713 sphinganine C4-monooxygenase [EC:1.14.18.5] | (RefSeq) sphinganine C4-monooxygenase 2-like	Fatty acid hydroxylase superfamily	Sphinganine C4-monooxygenase 2 OS=Arabidopsis thaliana OX=3702 GN=SBH2 PE=1 SV=1	PREDICTED: sphinganine C4-monooxygenase 2-like [Elaeis guineensis]
c107848.graph_c0	1.00667	0	0.0351573	-3.25247	down	Molecular Function: nucleic acid binding (GO:0003676);; Molecular Function: metal ion binding (GO:0046872);;	--	Zinc finger, C2H2 type;; C2H2-type zinc finger;; C2H2-type zinc finger;; Zinc-finger of C2H2 type	--	hypothetical protein RSOLAG22IIIB_01702 [Rhizoctonia solani]
c107989.graph_c0	2.8	0	0.009734	-3.74654	down	Molecular Function: protein phosphatase inhibitor activity (GO:0004864);; Biological Process: regulation of signal transduction (GO:0009966);; Biological Process: negative regulation of catalytic activity (GO:0043086);; Biological Process: regulation of phosphoprotein phosphatase activity (GO:0043666);;	--	Protein phosphatase inhibitor 2 (IPP-2)	--	hypothetical protein RSOLAG1IB_03551 [Rhizoctonia solani AG-1 IB]
c108411.graph_c0	7.34667	0	0.000298038	-4.69249	down	Molecular Function: RNA polymerase II transcription factor activity, sequence-specific DNA binding (GO:0000981);; Cellular Component: nucleus (GO:0005634);; Biological Process: regulation of transcription from RNA polymerase II promoter (GO:0006357);; Molecular Function: zinc ion binding (GO:0008270);; Molecular Function: sequence-specific DNA binding (GO:0043565);;	--	Homeobox domain	Homeobox-leucine zipper protein ROC7 OS=Oryza sativa subsp. indica OX=39946 GN=ROC7 PE=3 SV=1	Homeobox domain-containing protein [Rhizoctonia solani AG-1 IA]
c108449.graph_c0	4.84333	0.0266667	0.0207015	-3.46464	down	--	--	bZIP transcription factor;; Basic region leucine zipper	--	uncharacterized protein PAC_01330 [Phialocephala subalpina]
c108464.graph_c0	1.64667	0	0.0103689	-3.71109	down	Molecular Function: peroxidase activity (GO:0004601);; Biological Process: response to oxidative stress (GO:0006979);; Cellular Component: integral component of membrane (GO:0016021);; Molecular Function: heme binding (GO:0020037);; Molecular Function: metal ion binding (GO:0046872);; Biological Process: oxidation-reduction process (GO:0055114);; Biological Process: cellular oxidant detoxificatio…	K00428|2.06301e-121|csl:COCSUDRAFT_29785|K00428 cytochrome c peroxidase [EC:1.11.1.5] | (RefSeq) heme peroxidase	Peroxidase	L-ascorbate peroxidase 2, cytosolic OS=Arabidopsis thaliana OX=3702 GN=APX2 PE=2 SV=3	cytochrome C peroxidase [Rhizoctonia solani AG-3 Rhs1AP]
c108483.graph_c0	15.16	0.113333	0.000119597	-4.64548	down	Cellular Component: plasma membrane (GO:0005886);; Cellular Component: integral component of membrane (GO:0016021);;	--	Proteolipid membrane potential modulator	Protein Ric1 OS=Phytophthora infestans OX=4787 GN=RIC1 PE=3 SV=1	plasma membrane proteolipid 3 [Cladophialophora psammophila CBS 110553]
c108566.graph_c0	6.78	0	9.33638e-05	-4.93864	down	Molecular Function: peptidase activity (GO:0008233);;	--	Subtilase family;; Peptidase inhibitor I9	Subtilisin-like protease SBT6.1 OS=Arabidopsis thaliana OX=3702 GN=SBT6.1 PE=1 SV=1	subtilisin-like serine protease family protein [Rhizoctonia solani AG-3 Rhs1AP]
c108669.graph_c0	78.2867	214.823	0.00143296	1.28752	up	Biological Process: negative regulation of peptidase activity (GO:0010466);; Cellular Component: membrane (GO:0016020);; Molecular Function: peptidase inhibitor activity (GO:0030414);;	--	Aspartic acid proteinase inhibitor;; Cystatin domain	Cysteine proteinase inhibitor 1 OS=Actinidia deliciosa OX=3627 PE=1 SV=1	PREDICTED: cysteine proteinase inhibitor 5 [Tarenaya hassleriana]
c108986.graph_c0	2.50333	0	0.0369359	-3.25547	down	Cellular Component: integral component of membrane (GO:0016021);; Biological Process: transmembrane transport (GO:0055085);;	--	OPT oligopeptide transporter protein	Metal-nicotianamine transporter YSL2 OS=Arabidopsis thaliana OX=3702 GN=YSL2 PE=1 SV=1	putative metal-nicotianamine transporter YSL7 [Rhizoctonia solani]
c109105.graph_c0	2.35	0.0433333	0.0383401	-3.15772	down	Molecular Function: ATP binding (GO:0005524);; Cellular Component: cytosol (GO:0005829);; Biological Process: protein folding (GO:0006457);; Biological Process: response to stress (GO:0006950);; Molecular Function: ATPase activity (GO:0016887);; Molecular Function: unfolded protein binding (GO:0051082);;	K04079|1.51918e-176|mus:103971011|K04079 molecular chaperone HtpG | (RefSeq) heat shock protein 81-1-like	Hsp90 protein;; Histidine kinase-, DNA gyrase B-, and HSP90-like ATPase;; Histidine kinase-, DNA gyrase B-, and HSP90-like ATPase	Heat shock protein 90-1 OS=Arabidopsis thaliana OX=3702 GN=HSP90-1 PE=1 SV=3	Heat shock protein HSP 90-alpha OS=Oryctolagus cuniculus GN=HSP90AA1 PE=1 SV=2 [Rhizoctonia solani AG-1 IB]
c109124.graph_c1	0.0533333	1.44333	0.021502	3.14553	up	Molecular Function: phosphoenolpyruvate carboxykinase (ATP) activity (GO:0004612);; Molecular Function: ATP binding (GO:0005524);; Cellular Component: cytosol (GO:0005829);; Biological Process: gluconeogenesis (GO:0006094);; Cellular Component: integral component of membrane (GO:0016021);; Molecular Function: kinase activity (GO:0016301);; Biological Process: phosphorylation (GO:0016310);;	K01610|6.77859e-49|csl:COCSUDRAFT_53066|K01610 phosphoenolpyruvate carboxykinase (ATP) [EC:4.1.1.49] | (RefSeq) hypothetical protein	Phosphoenolpyruvate carboxykinase	Phosphoenolpyruvate carboxykinase (ATP) OS=Zea mays OX=4577 PE=2 SV=1	phosphoenolpyruvate carboxykinase [ATP] [Verruconis gallopava]
c109223.graph_c0	2.40667	0	0.0149752	-3.55547	down	Cellular Component: integral component of membrane (GO:0016021);;	--	--	--	hypothetical protein RSOLAG1IB_04026 [Rhizoctonia solani AG-1 IB]
c109362.graph_c0	9.77333	0	0.0293589	-3.35293	down	--	--	--	--	hypothetical protein RSOLAG22IIIB_14116 [Rhizoctonia solani]
c109542.graph_c0	1.18667	0	0.0073875	-3.77887	down	--	--	--	--	hypothetical protein RSOL_269040 [Rhizoctonia solani AG-3 Rhs1AP]
c109888.graph_c0	8.30333	0	0.00432886	-4.00861	down	Molecular Function: transferase activity (GO:0016740);;	K00799|1.48381e-50|nnu:104599002|K00799 glutathione S-transferase [EC:2.5.1.18] | (RefSeq) glutathione S-transferase F13	Glutathione S-transferase, C-terminal domain;; Glutathione S-transferase, N-terminal domain;; Glutathione S-transferase, N-terminal domain;; Glutathione S-transferase, N-terminal domain;; Glutathione S-transferase, C-terminal domain	Glutathione S-transferase PM239X14 OS=Arabidopsis thaliana OX=3702 PE=2 SV=1	Glutathione S-transferase, partial [Rhizoctonia solani AG-8 WAC10335]
c109944.graph_c1	16.93	0.2	1.1839e-07	-5.22427	down	--	--	Helix-loop-helix DNA-binding domain	Transcription factor bHLH162 OS=Arabidopsis thaliana OX=3702 GN=BHLH162 PE=1 SV=1	uncharacterized protein A4U43_C06F12980 [Asparagus officinalis]
c110739.graph_c0	1.16333	0	0.00220181	-4.15341	down	Biological Process: regulation of transcription from RNA polymerase II promoter (GO:0006357);; Molecular Function: transferase activity (GO:0016740);; Cellular Component: Piccolo NuA4 histone acetyltransferase complex (GO:0032777);;	--	--	--	NuA4 histone acetyltransferase subunit, putative [Rhizoctonia solani AG-3 Rhs1AP]
c110894.graph_c0	6.69	0	0.000114912	-4.91306	down	--	--	--	--	hypothetical protein RSAG8_03489, partial [Rhizoctonia solani AG-8 WAC10335]
c110910.graph_c0	1.52333	0	0.00426579	-3.95092	down	Cellular Component: integral component of membrane (GO:0016021);;	--	--	--	hypothetical protein RSOLAG22IIIB_05041 [Rhizoctonia solani]
c110978.graph_c0	0	0.97	0.00582529	3.85324	up	Cellular Component: nucleus (GO:0005634);; Biological Process: regulation of transcription, DNA-templated (GO:0006355);; Molecular Function: sequence-specific DNA binding (GO:0043565);;	--	Homeobox domain	Homeobox-leucine zipper protein HOX3 OS=Oryza sativa subsp. japonica OX=39947 GN=HOX3 PE=1 SV=1	related to homeobox protein HB1-Glomus intraradices [Serendipita indica DSM 11827]
c111125.graph_c0	5.65333	0	0.00837366	-3.80816	down	Molecular Function: calcium ion binding (GO:0005509);;	--	EF-hand domain pair;; EF-hand domain;; EF hand;; EF hand	--	putative calcium-binding protein C613,03 OS=Schizosaccharomyces pombe (strain 972 / ATCC 24843) GN=SPCC613.03 PE=4 SV=1 [Rhizoctonia solani AG-1 IB]
c111211.graph_c0	12.1567	0	5.66352e-05	-5.04602	down	Cellular Component: ribosome (GO:0005840);; Cellular Component: integral component of membrane (GO:0016021);;	--	Family of unknown function (DUF5353)	--	hypothetical protein RSOLAG22IIIB_00458 [Rhizoctonia solani]
c111215.graph_c0	1.17333	0.0166667	0.0349357	-3.21691	down	Biological Process: carbohydrate transport (GO:0008643);; Cellular Component: integral component of membrane (GO:0016021);; Molecular Function: substrate-specific transmembrane transporter activity (GO:0022891);; Biological Process: transmembrane transport (GO:0055085);;	--	Sugar (and other) transporter;; Major Facilitator Superfamily	Sugar transport protein 11 OS=Arabidopsis thaliana OX=3702 GN=STP11 PE=1 SV=1	hypothetical protein A1O9_10404 [Exophiala aquamarina CBS 119918]
c111316.graph_c0	3.29	0	9.63512e-05	-4.91892	down	--	K08332|1.32395e-41|vcn:VOLCADRAFT_41528|K08332 vacuolar protein 8 | (RefSeq) hypothetical protein	Armadillo/beta-catenin-like repeat;; HEAT repeats;; HEAT-like repeat;; HEAT repeat;; Armadillo-like;; Adaptin N terminal region;; V-ATPase subunit H;; Kinesin-associated protein (KAP);; non-SMC mitotic condensation complex subunit 1	U-box domain-containing protein 11 OS=Arabidopsis thaliana OX=3702 GN=PUB11 PE=2 SV=2	VAC8-vacuolar membrane protein, required for the cytoplasm-to-vacuole targeting protein, putative [Rhizoctonia solani AG-3 Rhs1AP]
c111511.graph_c0	1.59	0	0.02402	-3.43668	down	Molecular Function: carnitine O-acetyltransferase activity (GO:0004092);; Cellular Component: mitochondrion (GO:0005739);; Cellular Component: peroxisome (GO:0005777);; Biological Process: carnitine metabolic process (GO:0009437);;	--	Choline/Carnitine o-acyltransferase	--	carnitine O-acetyltransferase [Exophiala aquamarina CBS 119918]
c111650.graph_c0	3.42	0	1.40136e-05	-5.28492	down	Cellular Component: nuclear chromatin (GO:0000790);; Cellular Component: Doa10p ubiquitin ligase complex (GO:0000837);; Cellular Component: Hrd1p ubiquitin ligase ERAD-L complex (GO:0000839);; Molecular Function: ATP binding (GO:0005524);; Cellular Component: cytosol (GO:0005829);; Biological Process: vesicle fusion (GO:0006906);; Biological Process: endoplasmic reticulum membrane fusion (GO:0016…	K13525|0|mus:103985026|K13525 transitional endoplasmic reticulum ATPase | (RefSeq) cell division cycle protein 48 homolog	ATPase family associated with various cellular activities (AAA);; Cell division protein 48 (CDC48), N-terminal domain;; AAA domain (Cdc48 subfamily);; Holliday junction DNA helicase ruvB N-terminus;; AAA domain;; Cell division protein 48 (CDC48), domain 2;; AAA domain (dynein-related subfamily);; AAA ATPase domain;; AAA domain;; TIP49 C-terminus;; Vps4 C terminal oligomerisation domain;; IstB-lik…	Cell division cycle protein 48 homolog OS=Glycine max OX=3847 GN=CDC48 PE=2 SV=1	transitional endoplasmic reticulum ATPase [Rhizoctonia solani 123E]
c111731.graph_c0	3.34333	0	6.98396e-06	-5.34217	down	Cellular Component: integral component of membrane (GO:0016021);;	--	--	--	hypothetical protein RSOLAG22IIIB_03863 [Rhizoctonia solani]
c112023.graph_c0	0.92	0	0.0186483	-3.51262	down	Molecular Function: protein kinase activity (GO:0004672);; Molecular Function: ATP binding (GO:0005524);; Cellular Component: ribosome (GO:0005840);; Biological Process: protein phosphorylation (GO:0006468);;	--	Protein kinase domain;; Protein tyrosine kinase	--	60S ribosomal protein L7 [Rhizoctonia solani AG-1 IA]
c112123.graph_c0	0	2.24	0.013002	3.6085	up	Molecular Function: organic cyclic compound binding (GO:0097159);; Molecular Function: heterocyclic compound binding (GO:1901363);;	--	--	--	Nuclear pore complex protein NUP205 [Zea mays]
c112162.graph_c0	3.39	0	0.0137975	-3.63567	down	Cellular Component: mitochondrion (GO:0005739);; Molecular Function: carboxymethylenebutenolidase activity (GO:0008806);;	K01061|5.47221e-121|pxb:103939753|K01061 carboxymethylenebutenolidase [EC:3.1.1.45] | (RefSeq) putative carboxymethylenebutenolidase	Dienelactone hydrolase family	--	hypothetical protein RSAG8_06093, partial [Rhizoctonia solani AG-8 WAC10335]
c112782.graph_c0	6.71	0.36	0.000143844	-3.63499	down	--	--	--	--	PREDICTED: uncharacterized protein LOC103705077 [Phoenix dactylifera]
c112994.graph_c0	5.62333	0	0.00322388	-4.03646	down	Biological Process: vacuole inheritance (GO:0000011);; Biological Process: sulfate assimilation (GO:0000103);; Cellular Component: fungal-type vacuole (GO:0000324);; Molecular Function: thioredoxin-disulfide reductase activity (GO:0004791);; Cellular Component: Golgi apparatus (GO:0005794);; Cellular Component: cytosol (GO:0005829);; Cellular Component: plasma membrane (GO:0005886);; Biological P…	K03671|2.41833e-31|cmo:103488007|K03671 thioredoxin 1 | (RefSeq) thioredoxin H1-like	Thioredoxin;; Thioredoxin-like domain;; Thioredoxin;; Thioredoxin-like;; AhpC/TSA family;; Redoxin;; Mitosis protein DIM1	Thioredoxin H-type OS=Brassica oleracea OX=3712 GN=BOPC17 PE=2 SV=1	Similar to Thioredoxin-1; acc. no. P22217 [Pyronema omphalodes CBS 100304]
c113070.graph_c0	7.69333	3.94333	0.0474046	-1.06674	down	--	--	--	--	PREDICTED: uncharacterized protein LOC103716469 [Phoenix dactylifera]
c113154.graph_c0	4.15	0.04	0.029018	-3.32008	down	Molecular Function: transporter activity (GO:0005215);; Biological Process: transport (GO:0006810);; Cellular Component: integral component of membrane (GO:0016021);;	--	Major intrinsic protein	Putative aquaporin NIP4-1 OS=Arabidopsis thaliana OX=3702 GN=NIP4-1 PE=3 SV=1	aquaglyceroporin like protein, other eukaryote [Exophiala aquamarina CBS 119918]
c113189.graph_c0	3.40333	0.0166667	1.73986e-08	-5.60884	down	Molecular Function: glyceraldehyde-3-phosphate dehydrogenase (NAD+) (phosphorylating) activity (GO:0004365);; Cellular Component: cytoplasm (GO:0005737);; Biological Process: glucose metabolic process (GO:0006006);; Biological Process: glycolytic process (GO:0006096);; Molecular Function: NADP binding (GO:0050661);; Molecular Function: NAD binding (GO:0051287);; Biological Process: oxidation-redu…	K00134|1.62385e-178|thj:104808134|K00134 glyceraldehyde 3-phosphate dehydrogenase [EC:1.2.1.12] | (RefSeq) glyceraldehyde-3-phosphate dehydrogenase GAPCP2, chloroplastic	Glyceraldehyde 3-phosphate dehydrogenase, C-terminal domain;; Glyceraldehyde 3-phosphate dehydrogenase, NAD binding domain	Glyceraldehyde-3-phosphate dehydrogenase GAPCP1, chloroplastic OS=Arabidopsis thaliana OX=3702 GN=GAPCP1 PE=1 SV=1	glyceraldehyde-3-phosphate dehydrogenase [Colletotrichum incanum]
c113267.graph_c0	4.20333	0	0.0298735	-3.32634	down	Molecular Function: cytochrome-c oxidase activity (GO:0004129);; Cellular Component: mitochondrial respiratory chain complex IV (GO:0005751);; Biological Process: hydrogen ion transmembrane transport (GO:1902600);;	K02266|6.27899e-06|osa:4334266|K02266 cytochrome c oxidase subunit 6a | (RefSeq) cytochrome c oxidase subunit 6a, mitochondrial	Cytochrome c oxidase subunit VIa	--	hypothetical protein RSOLAG22IIIB_06381 [Rhizoctonia solani]
c113712.graph_c0	0	1.12	0.0129859	3.60244	up	--	--	--	--	uncharacterized protein LOC109849333 [Asparagus officinalis]
c113844.graph_c0	0.146667	14.04	0.00121111	4.11103	up	--	--	D-mannose binding lectin	Curculin-2 OS=Molineria latifolia OX=4676 PE=1 SV=1	mannose-specific lectin precursor [Polygonatum multiflorum]
c113956.graph_c0	5.60333	0.08	0.00857367	-3.65933	down	Cellular Component: Golgi membrane (GO:0000139);; Molecular Function: calcium ion binding (GO:0005509);; Cellular Component: nucleus (GO:0005634);; Cellular Component: cytosol (GO:0005829);; Cellular Component: plasma membrane (GO:0005886);; Biological Process: negative regulation of induction of conjugation with cellular fusion (GO:0010515);; Biological Process: positive regulation of phosphoryl…	K06268|1.19687e-19|mis:MICPUN_60109|K06268 serine/threonine-protein phosphatase 2B regulatory subunit | (RefSeq) hypothetical protein	EF-hand domain pair;; EF hand;; EF-hand domain;; EF-hand domain pair;; EF hand;; Cytoskeletal-regulatory complex EF hand;; Secreted protein acidic and rich in cysteine Ca binding region	Calcineurin B-like protein 7 OS=Oryza sativa subsp. japonica OX=39947 GN=CBL7 PE=2 SV=1	Calcium-binding protein NCS-1 OS=Schizosaccharomyces pombe (strain 972 / ATCC 24843) GN=ncs1 PE=1 SV=2 [Rhizoctonia solani AG-1 IB]
c114017.graph_c0	3.78	0.06	0.00125114	-3.98967	down	Cellular Component: nucleosome (GO:0000786);; Cellular Component: nuclear chromatin (GO:0000790);; Molecular Function: DNA binding (GO:0003677);; Biological Process: DNA repair (GO:0006281);; Biological Process: chromatin silencing (GO:0006342);; Molecular Function: protein heterodimerization activity (GO:0046982);;	K11251|1.35558e-45|rcu:8287210|K11251 histone H2A | (RefSeq) histone H2AX	C-terminus of histone H2A;; Core histone H2A/H2B/H3/H4;; Histone-like transcription factor (CBF/NF-Y) and archaeal histone	Probable histone H2AXa OS=Arabidopsis thaliana OX=3702 GN=At1g08880 PE=1 SV=1	histone h2a, partial [Colletotrichum incanum]
c114473.graph_c0	0	1.18667	0.0117	3.65422	up	Molecular Function: nucleotide binding (GO:0000166);; Molecular Function: nucleic acid binding (GO:0003676);;	--	RNA recognition motif. (a.k.a. RRM, RBD, or RNP domain)	31 kDa ribonucleoprotein, chloroplastic OS=Nicotiana sylvestris OX=4096 PE=1 SV=1	related to single-stranded TG1-3 binding protein [Serendipita indica DSM 11827]
c114675.graph_c0	3.73	0	0.0058656	-3.89458	down	Molecular Function: structural constituent of ribosome (GO:0003735);; Biological Process: translation (GO:0006412);; Cellular Component: large ribosomal subunit (GO:0015934);;	K02872|2.19866e-73|ppp:PHYPADRAFT_184654|K02872 large subunit ribosomal protein L13Ae | (RefSeq) hypothetical protein	Ribosomal protein L13	60S ribosomal protein L13a OS=Cyanophora paradoxa OX=2762 PE=2 SV=1	60S ribosomal protein L13a [Rhizoctonia solani AG-3 Rhs1AP]
c114893.graph_c0	2.18	0	0.000847246	-4.36324	down	--	--	--	--	3A domain-containing protein [Rhizoctonia solani AG-1 IA]
c114969.graph_c0	1.44333	0	0.000474059	-4.55241	down	Cellular Component: integral component of membrane (GO:0016021);;	--	--	--	transmembrane protein, putative [Rhizoctonia solani AG-3 Rhs1AP]
c115103.graph_c1	1.16	0	0.0166982	-3.55532	down	Cellular Component: SAGA complex (GO:0000124);; Molecular Function: rDNA binding (GO:0000182);; Biological Process: regulation of transcriptional start site selection at RNA polymerase II promoter (GO:0001178);; Molecular Function: helicase activity (GO:0004386);; Molecular Function: ATP binding (GO:0005524);; Cellular Component: mitochondrion (GO:0005739);; Biological Process: termination of RNA…	K11367|2.18429e-169|csl:COCSUDRAFT_47361|K11367 chromodomain-helicase-DNA-binding protein 1 [EC:3.6.4.12] | (RefSeq) hypothetical protein	SNF2 family N-terminal domain;; Helicase conserved C-terminal domain;; Chromo (CHRromatin Organisation MOdifier) domain;; Type III restriction enzyme, res subunit	Protein CHROMATIN REMODELING 5 OS=Arabidopsis thaliana OX=3702 GN=CHR5 PE=1 SV=1	chromodomain-helicase-DNA-binding protein 1 [Rhizoctonia solani AG-1 IB]
c115363.graph_c0	2.26333	0	0.00302503	-4.0505	down	Molecular Function: RNA polymerase II transcription factor activity, sequence-specific DNA binding (GO:0000981);; Cellular Component: nucleus (GO:0005634);; Biological Process: regulation of transcription from RNA polymerase II promoter (GO:0006357);; Molecular Function: zinc ion binding (GO:0008270);;	--	--	--	putative fungal zn(2)-cys(6) binuclear cluster domain protein [Rhizoctonia solani 123E]
c115632.graph_c1	0	1.90667	0.00152959	4.2832	up	Cellular Component: membrane (GO:0016020);; Molecular Function: hydrolase activity (GO:0016787);;	--	Glycosyl hydrolase family 3 C-terminal domain;; Glycosyl hydrolase family 3 N terminal domain	Probable beta-D-xylosidase 5 OS=Arabidopsis thaliana OX=3702 GN=BXL5 PE=2 SV=2	PREDICTED: LOW QUALITY PROTEIN: probable beta-D-xylosidase 2 [Phoenix dactylifera]
c115766.graph_c0	8.2	1.86	0.00614396	-2.33041	down	--	--	Rapid ALkalinization Factor (RALF)	Protein RALF-like 33 OS=Arabidopsis thaliana OX=3702 GN=RALFL33 PE=2 SV=1	rapid alkalinization factor precursor [Litchi chinensis]
c115768.graph_c0	1.44	0	0.0402734	-3.2104	down	Molecular Function: ATP binding (GO:0005524);; Biological Process: cellular protein modification process (GO:0006464);; Molecular Function: small protein activating enzyme activity (GO:0008641);; Cellular Component: integral component of membrane (GO:0016021);;	K03178|8.95473e-110|gsl:Gasu_42920|K03178 ubiquitin-activating enzyme E1 [EC:6.2.1.45] | (RefSeq) ubiquitin-activating enzyme E1	Ubiquitin-activating enzyme active site;; Ubiquitin fold domain;; ThiF family	Ubiquitin-activating enzyme E1 3 OS=Triticum aestivum OX=4565 GN=UBA3 PE=1 SV=1	ubiquitin-activating enzyme E1 [Rhizoctonia solani AG-1 IB]
c115883.graph_c0	5.94667	0	0.0218085	-3.47705	down	Molecular Function: metal ion binding (GO:0046872);;	--	Hemopexin	Albumin-2 OS=Lathyrus sativus OX=3860 PE=1 SV=2	Albumin-2 OS=Lathyrus sativus PE=1 SV=2 [Rhizoctonia solani AG-1 IB]
c115974.graph_c0	3.47	0	0.0148864	-3.58679	down	Molecular Function: structural constituent of ribosome (GO:0003735);; Cellular Component: ribosome (GO:0005840);; Biological Process: translation (GO:0006412);;	K02877|1.97448e-60|thj:104813217|K02877 large subunit ribosomal protein L15e | (RefSeq) 60S ribosomal protein L15-1-like	Ribosomal L15	60S ribosomal protein L15-1 OS=Picea mariana OX=3335 GN=SB61 PE=2 SV=1	60S ribosomal protein L15 [Neurospora crassa OR74A] [Rhizoctonia solani]
c116068.graph_c0	0	1.11	0.00134993	4.21524	up	--	--	Polysaccharide deacetylase	--	hypothetical protein SAPIO_CDS9483 [Scedosporium apiospermum]
c116298.graph_c0	4.13667	0	0.000313664	-4.69061	down	--	--	--	--	hypothetical protein V565_008000 [Rhizoctonia solani 123E]
c116398.graph_c0	7.12667	0	1.80284e-05	-5.16479	down	Cellular Component: membrane (GO:0016020);;	--	CFEM domain	--	CFEM domain-containing protein [Rhizoctonia solani AG-1 IA]
c116683.graph_c0	3.53667	0	0.0247959	-3.4187	down	--	--	--	--	hypothetical protein RSOLAG22IIIB_07557 [Rhizoctonia solani]
c116912.graph_c0	7.45333	0	0.00596678	-3.91298	down	Molecular Function: superoxide dismutase activity (GO:0004784);; Biological Process: removal of superoxide radicals (GO:0019430);; Molecular Function: metal ion binding (GO:0046872);; Biological Process: oxidation-reduction process (GO:0055114);;	K04564|1.24567e-73|vcn:VOLCADRAFT_107954|K04564 superoxide dismutase, Fe-Mn family [EC:1.15.1.1] | (RefSeq) msd2; superoxide dismutase [Mn]	Iron/manganese superoxide dismutases, C-terminal domain;; Iron/manganese superoxide dismutases, alpha-hairpin domain	Superoxide dismutase [Mn] 1, mitochondrial OS=Arabidopsis thaliana OX=3702 GN=MSD1 PE=1 SV=2	superoxide dismutase, Fe-Mn family [Rhizoctonia solani AG-1 IB]
c116948.graph_c0	4.01667	0	0.00275489	-4.13647	down	Biological Process: proteolysis (GO:0006508);; Molecular Function: peptidase activity (GO:0008233);; Molecular Function: metal ion binding (GO:0046872);;	--	Peptidase family M28;; Peptidase family M20/M25/M40	--	hypothetical protein BN14_01017 [Rhizoctonia solani AG-1 IB]
c117029.graph_c0	2.8	0	0.0106423	-3.72615	down	Cellular Component: integral component of membrane (GO:0016021);;	--	--	--	hypothetical protein V565_054970 [Rhizoctonia solani 123E]
c117114.graph_c0	5.29667	0	0.000722943	-4.43548	down	Molecular Function: structural constituent of ribosome (GO:0003735);; Cellular Component: ribosome (GO:0005840);; Biological Process: translation (GO:0006412);;	K02885|1.15527e-59|olu:OSTLU_119482|K02885 large subunit ribosomal protein L19e | (RefSeq) Rpl19e; ribosomal protein L19	Ribosomal protein L19e	60S ribosomal protein L19-3 OS=Arabidopsis thaliana OX=3702 GN=RPL19C PE=2 SV=3	60S ribosomal protein L19 [Rhizoctonia solani AG-1 IB]
c117187.graph_c0	0	0.94	0.0248852	3.39283	up	Molecular Function: binding (GO:0005488);;	--	Ferritin-like domain	--	related to stress response protein rds1p [Serendipita indica DSM 11827]
c117336.graph_c0	1.62	0	0.00269985	-4.11575	down	Biological Process: inheritance of oxidatively modified proteins involved in replicative cell aging (GO:0001319);; Molecular Function: ATP binding (GO:0005524);; Cellular Component: nuclear envelope (GO:0005635);; Biological Process: protein metabolic process (GO:0019538);; Biological Process: protein folding in endoplasmic reticulum (GO:0034975);; Biological Process: stress granule disassembly (…	K03695|0|crb:CARUB_v10019752mg|K03695 ATP-dependent Clp protease ATP-binding subunit ClpB | (RefSeq) hypothetical protein	AAA domain (Cdc48 subfamily);; C-terminal, D2-small domain, of ClpB protein;; ATPase family associated with various cellular activities (AAA);; AAA domain (dynein-related subfamily);; Sigma-54 interaction domain	Chaperone protein ClpB1 OS=Arabidopsis thaliana OX=3702 GN=CLPB1 PE=1 SV=2	Heat shock protein 104 OS=Schizosaccharomyces pombe (strain 972 / ATCC 24843) GN=hsp104 PE=3 SV=1 [Rhizoctonia solani AG-1 IB]
c117341.graph_c0	0	2.28333	8.77034e-05	4.7489	up	Cellular Component: chloroplast thylakoid lumen (GO:0009543);; Biological Process: photosystem II repair (GO:0010206);; Biological Process: photosystem II assembly (GO:0010207);;	K08902|1.40495e-65|adu:107462124|K08902 photosystem II Psb27 protein | (RefSeq) photosystem II repair protein PSB27-H1, chloroplastic	Photosystem II Pbs27	Photosystem II repair protein PSB27-H1, chloroplastic OS=Arabidopsis thaliana OX=3702 GN=PSB27-1 PE=1 SV=1	photosystem II repair protein PSB27-H1, chloroplastic [Arachis duranensis]
c117475.graph_c0	1.44	0	0.000602331	-4.46806	down	Biological Process: regulation of cyclin-dependent protein serine/threonine kinase activity (GO:0000079);; Molecular Function: protein kinase binding (GO:0019901);;	--	Cyclin;; Cyclin, N-terminal domain	Cyclin-U4-1 OS=Arabidopsis thaliana OX=3702 GN=CYCU4-1 PE=1 SV=1	cyclin, putative [Rhizoctonia solani AG-3 Rhs1AP]
c117584.graph_c0	5.15333	0	0.000114912	-4.7722	down	Molecular Function: protein domain specific binding (GO:0019904);;	K06630|2.47199e-84|ppp:PHYPADRAFT_151885|K06630 14-3-3 protein epsilon | (RefSeq) hypothetical protein	14-3-3 protein	14-3-3-like protein OS=Solanum tuberosum OX=4113 PE=2 SV=1	14-3-3 protein, partial [Rhizoctonia solani AG-8 WAC10335]
c117661.graph_c0	7.64667	0	1.92684e-05	-5.26131	down	--	--	FAD binding domain	Berberine bridge enzyme-like 12 OS=Arabidopsis thaliana OX=3702 GN=At1g30740 PE=2 SV=1	FAD-binding domain protein [Rhizoctonia solani AG-3 Rhs1AP]
c117844.graph_c0	3.58667	0	0.00139638	-4.31743	down	Cellular Component: cellular bud neck septin ring (GO:0000144);; Biological Process: mitotic cytokinesis (GO:0000281);; Biological Process: septin ring assembly (GO:0000921);; Cellular Component: mating projection base (GO:0001400);; Molecular Function: structural molecule activity (GO:0005198);; Molecular Function: GTP binding (GO:0005525);; Molecular Function: 1-phosphatidylinositol binding (GO…	K16944|0|pxb:103942743|K16944 septin 7 | (RefSeq) cell division control protein 3-like	Septin;; 50S ribosome-binding GTPase	--	Cell division control protein 3 [Candida albicans] [Rhizoctonia solani]
c117911.graph_c0	1.94667	0	0.0358974	-3.26532	down	Molecular Function: nucleic acid binding (GO:0003676);; Molecular Function: helicase activity (GO:0004386);; Molecular Function: ATP binding (GO:0005524);;	K11594|2.31503e-76|apro:F751_1476|K11594 ATP-dependent RNA helicase DDX3X [EC:3.6.4.13] | (RefSeq) DEAD-box ATP-dependent RNA helicase 52B	DEAD/DEAH box helicase	DEAD-box ATP-dependent RNA helicase 52C OS=Oryza sativa subsp. japonica OX=39947 GN=Os11g0599500 PE=3 SV=1	ATP-dependent RNA helicase ded1 [Rhizoctonia solani 123E]
c118148.graph_c0	2.5	0	0.00122524	-4.34233	down	--	--	SPFH domain / Band 7 family	--	hypothetical protein RSOLAG22IIIB_00514 [Rhizoctonia solani]
c118167.graph_c0	1.86333	0	0.000526377	-4.53668	down	Biological Process: formation of translation preinitiation complex (GO:0001731);; Molecular Function: translation initiation factor activity (GO:0003743);; Cellular Component: eukaryotic translation initiation factor 3 complex (GO:0005852);; Biological Process: regulation of translational initiation (GO:0006446);; Cellular Component: eukaryotic 43S preinitiation complex (GO:0016282);; Molecular F…	K03252|4.23833e-127|pop:POPTR_0016s06340g|K03252 translation initiation factor 3 subunit C | (RefSeq) POPTRDRAFT_808483; putative translation initiation family protein	Eukaryotic translation initiation factor 3 subunit 8 N-terminus;; PCI domain	Eukaryotic translation initiation factor 3 subunit C OS=Medicago truncatula OX=3880 GN=TIF3C1 PE=2 SV=1	Eukaryotic translation initiation factor 3 subunit C OS=Ustilago maydis (strain 521 / FGSC 9021) GN=NIP1 PE=3 SV=1 [Rhizoctonia solani AG-1 IB]
c118278.graph_c0	2.08	0	0.00207268	-4.20681	down	Cellular Component: mitochondrial inner membrane (GO:0005743);; Biological Process: tricarboxylic acid cycle (GO:0006099);; Molecular Function: succinate dehydrogenase (ubiquinone) activity (GO:0008177);; Biological Process: electron transport chain (GO:0022900);; Molecular Function: flavin adenine dinucleotide binding (GO:0050660);;	K00234|0|mis:MICPUN_106467|K00234 succinate dehydrogenase (ubiquinone) flavoprotein subunit [EC:1.3.5.1] | (RefSeq) SDH2; succinate dehydrogenase	FAD binding domain;; Fumarate reductase flavoprotein C-term;; Pyridine nucleotide-disulphide oxidoreductase;; Glucose inhibited division protein A	Succinate dehydrogenase [ubiquinone] flavoprotein subunit, mitochondrial OS=Oryza sativa subsp. japonica OX=39947 GN=SDH1 PE=1 SV=1	succinate dehydrogenase (ubiquinone) flavoprotein subunit [Rhizoctonia solani AG-1 IB]
c118297.graph_c0	52.14	7.6	0.0475431	-2.39121	down	--	--	--	--	--
c118314.graph_c0	6.84	0	3.5211e-06	-5.46364	down	--	--	--	--	hypothetical protein RSOLAG22IIIB_12443 [Rhizoctonia solani]
c118327.graph_c0	4.14667	0	0.0133302	-3.62014	down	Cellular Component: ribosome (GO:0005840);;	K02896|6.01535e-23|vra:106770867|K02896 large subunit ribosomal protein L24e | (RefSeq) 60S ribosomal protein L24-like	Ribosomal protein L24e	60S ribosomal protein L24 OS=Prunus avium OX=42229 GN=RPL24 PE=2 SV=1	60S ribosomal protein L24 [Rhizoctonia solani AG-1 IB]
c118400.graph_c0	2.20667	0	0.00137508	-4.29704	down	Molecular Function: translation elongation factor activity (GO:0003746);; Biological Process: translational elongation (GO:0006414);; Molecular Function: kinase activity (GO:0016301);; Biological Process: phosphorylation (GO:0016310);;	--	von Willebrand factor type A domain	--	hypothetical protein RSOLAG22IIIB_01824 [Rhizoctonia solani]
c118422.graph_c0	4.11333	0	0.00180753	-4.16861	down	Biological Process: maturation of SSU-rRNA from tricistronic rRNA transcript (SSU-rRNA, 5.8S rRNA, LSU-rRNA) (GO:0000462);; Molecular Function: structural constituent of ribosome (GO:0003735);; Biological Process: translation (GO:0006412);; Cellular Component: cytosolic small ribosomal subunit (GO:0022627);; Molecular Function: small ribosomal subunit rRNA binding (GO:0070181);;	K02953|3.36583e-73|thj:104802451|K02953 small subunit ribosomal protein S13e | (RefSeq) 40S ribosomal protein S13-1	Ribosomal S13/S15 N-terminal domain;; Ribosomal protein S15	40S ribosomal protein S13-1 OS=Arabidopsis thaliana OX=3702 GN=RPS13A PE=2 SV=1	40S ribosomal protein, putative [Rhizoctonia solani AG-3 Rhs1AP]
c118457.graph_c0	1.94	0.0733333	0.00275473	-3.62368	down	Cellular Component: plant-type vacuole membrane (GO:0009705);; Molecular Function: malate transmembrane transporter activity (GO:0015140);; Biological Process: malate transport (GO:0015743);; Cellular Component: integral component of membrane (GO:0016021);;	--	Aluminium activated malate transporter;; Fusaric acid resistance protein-like	Aluminum-activated malate transporter 1 OS=Triticum aestivum OX=4565 GN=ALMT1 PE=1 SV=1	PREDICTED: aluminum-activated malate transporter 1-like [Elaeis guineensis]
c118519.graph_c0	0	3.87333	0.00831325	3.79072	up	--	--	--	--	hypothetical protein PIIN_10350 [Serendipita indica DSM 11827]
c118525.graph_c0	2.32667	0.0766667	0.0254762	-3.21647	down	Molecular Function: DNA binding (GO:0003677);; Cellular Component: nucleus (GO:0005634);; Biological Process: regulation of transcription, DNA-templated (GO:0006355);;	--	Homeobox KN domain	Homeobox protein knotted-1-like 2 (Fragment) OS=Zea mays OX=4577 GN=KNOX2 PE=2 SV=1	homeobox PKNOX1-like protein [Rhizoctonia solani AG-3 Rhs1AP]
c118531.graph_c0	2.76667	0	0.00207035	-4.1784	down	--	--	--	--	hypothetical protein BN14_03678 [Rhizoctonia solani AG-1 IB]
c118664.graph_c0	4.12	0	5.07634e-05	-5.05888	down	Molecular Function: protein tyrosine phosphatase activity (GO:0004725);; Molecular Function: protein tyrosine/serine/threonine phosphatase activity (GO:0008138);; Biological Process: peptidyl-tyrosine dephosphorylation (GO:0035335);;	K14819|1.59424e-21|sly:101263301|K14819 dual specificity phosphatase 12 [EC:3.1.3.16 3.1.3.48] | (RefSeq) tyrosine-protein phosphatase yvh1-like	Dual specificity phosphatase, catalytic domain	Dual specificity protein phosphatase 1B OS=Arabidopsis thaliana OX=3702 GN=DSPTP1B PE=1 SV=1	hypothetical protein RSOLAG22IIIB_01325 [Rhizoctonia solani]
c118671.graph_c0	5.28	0	0.00281877	-4.11561	down	Biological Process: fatty acid biosynthetic process (GO:0006633);; Cellular Component: integral component of membrane (GO:0016021);; Molecular Function: transferase activity (GO:0016740);;	--	--	--	fatty acid elongase, putative, partial [Rhizoctonia solani AG-3 Rhs1AP]
c118674.graph_c0	53.2067	13.1933	0.00746225	-2.05665	down	Molecular Function: monooxygenase activity (GO:0004497);; Molecular Function: iron ion binding (GO:0005506);; Cellular Component: integral component of membrane (GO:0016021);; Molecular Function: oxidoreductase activity, acting on paired donors, with incorporation or reduction of molecular oxygen (GO:0016705);; Molecular Function: heme binding (GO:0020037);; Biological Process: oxidation-reductio…	--	Cytochrome P450	Cytochrome P450 CYP72A219 OS=Panax ginseng OX=4054 PE=2 SV=1	cytochrome P450 CYP72A219-like isoform X1 [Asparagus officinalis]
c118747.graph_c0	32.36	2.36	2.42873e-05	-3.50547	down	Cellular Component: cell wall (GO:0005618);; Molecular Function: manganese ion binding (GO:0030145);; Biological Process: oxalate metabolic process (GO:0033609);; Molecular Function: nutrient reservoir activity (GO:0045735);; Molecular Function: oxalate decarboxylase activity (GO:0046564);; Cellular Component: apoplast (GO:0048046);;	--	Cupin;; Cupin domain	Germin-like protein 2-4 OS=Oryza sativa subsp. japonica OX=39947 GN=Os02g0532500 PE=2 SV=1	germin-like protein 2-4 [Asparagus officinalis]
c118794.graph_c0	6.13	0	0.00838101	-3.79592	down	Molecular Function: nucleoside diphosphate kinase activity (GO:0004550);; Molecular Function: ATP binding (GO:0005524);; Biological Process: nucleoside diphosphate phosphorylation (GO:0006165);; Biological Process: GTP biosynthetic process (GO:0006183);; Biological Process: UTP biosynthetic process (GO:0006228);; Biological Process: CTP biosynthetic process (GO:0006241);; Cellular Component: inte…	K00940|2.69109e-61|cre:CHLREDRAFT_58944|K00940 nucleoside-diphosphate kinase [EC:2.7.4.6] | (RefSeq) FAP103; flagellar associated protein, nucleoside diphosphate kinase-like protein	Nucleoside diphosphate kinase	Nucleoside diphosphate kinase 1 OS=Mesembryanthemum crystallinum OX=3544 GN=NDKP1 PE=2 SV=1	Nucleoside diphosphate kinase, partial [Rhizoctonia solani AG-8 WAC10335]
c118877.graph_c0	3.84667	0.126667	3.46069e-05	-4.07017	down	Cellular Component: membrane (GO:0016020);; Molecular Function: metal ion binding (GO:0046872);;	K19038|8.04747e-29|mus:103979738|K19038 E3 ubiquitin-protein ligase ATL41 [EC:2.3.2.27] | (RefSeq) RING-H2 finger protein ATL40-like	Ring finger domain;; RING-like zinc finger;; RING-H2 zinc finger domain;; Zinc finger, C3HC4 type (RING finger);; Anaphase-promoting complex subunit 11 RING-H2 finger;; Zinc finger, C3HC4 type (RING finger)	RING-H2 finger protein ATL17 OS=Arabidopsis thaliana OX=3702 GN=ATL17 PE=2 SV=2	RING-H2 finger protein ATL2-like [Asparagus officinalis]
c118887.graph_c0	0	2.67	0.0236811	3.4215	up	Cellular Component: membrane (GO:0016020);; Molecular Function: transferase activity, transferring hexosyl groups (GO:0016758);;	--	SPFH domain / Band 7 family	--	related to stomatin [Serendipita indica DSM 11827]
c118926.graph_c0	0	2.41667	1.28589e-05	5.14972	up	--	--	--	--	uncharacterized protein LOC109835028 [Asparagus officinalis]
c118938.graph_c0	0.236667	3.23	0.0446242	2.72901	up	Molecular Function: DNA binding (GO:0003677);; Biological Process: DNA recombination (GO:0006310);;	--	--	--	Retrovirus-related Pol polyprotein from transposon TNT 1-94, partial [Cajanus cajan]
c118944.graph_c0	0.35	229.783	6.94278e-37	7.9125	up	--	--	Helper component proteinase;; Protein P3 of Potyviral polyprotein	--	--
c118967.graph_c0	2.18	0	0.00491473	-3.9567	down	Molecular Function: magnesium ion binding (GO:0000287);; Molecular Function: pyruvate kinase activity (GO:0004743);; Biological Process: glycolytic process (GO:0006096);; Molecular Function: kinase activity (GO:0016301);; Molecular Function: potassium ion binding (GO:0030955);;	K00873|4.66461e-145|gsl:Gasu_52590|K00873 pyruvate kinase [EC:2.7.1.40] | (RefSeq) pyruvate kinase	Pyruvate kinase, barrel domain;; Pyruvate kinase, alpha/beta domain	Pyruvate kinase, cytosolic isozyme OS=Glycine max OX=3847 PE=2 SV=1	pyruvate kinase [Rhizoctonia solani 123E]
c118979.graph_c0	65.1433	3.51333	1.48391e-10	-4.12625	down	--	--	--	--	PREDICTED: uncharacterized protein LOC109506151 [Elaeis guineensis]
c118989.graph_c0	12.1033	0	2.55298e-10	-6.45972	down	Molecular Function: RNA polymerase II regulatory region sequence-specific DNA binding (GO:0000977);; Molecular Function: RNA polymerase II transcription factor binding (GO:0001085);; Molecular Function: transcriptional activator activity, RNA polymerase II transcription regulatory region sequence-specific binding (GO:0001228);; Molecular Function: chromatin binding (GO:0003682);; Cellular Compone…	--	--	GATA transcription factor 6 OS=Arabidopsis thaliana OX=3702 GN=GATA6 PE=2 SV=1	GATA transcription factor 5 [Dendrobium catenatum]
c118999.graph_c0	6.04333	0	1.56128e-07	-5.84972	down	--	--	--	--	hypothetical protein BN14_02925 [Rhizoctonia solani AG-1 IB]
c119021.graph_c0	3.44333	0.07	1.30469e-09	-4.96924	down	Molecular Function: hydrolase activity, hydrolyzing O-glycosyl compounds (GO:0004553);; Biological Process: carbohydrate metabolic process (GO:0005975);;	--	Glycosyl hydrolases family 17	--	glucan 1,3-beta-glucosidase [Colletotrichum tofieldiae]
c119156.graph_c0	0	6.87	0.0157067	3.58529	up	--	--	--	--	hypothetical protein PIIN_09147 [Serendipita indica DSM 11827]
c119189.graph_c0	0.753333	11.6267	0.00651991	3.1467	up	Molecular Function: binding (GO:0005488);; Cellular Component: membrane (GO:0016020);; Molecular Function: oxidoreductase activity, acting on paired donors, with incorporation or reduction of molecular oxygen, NAD(P)H as one donor, and incorporation of one atom of oxygen (GO:0016709);; Biological Process: electron transport chain (GO:0022900);; Biological Process: secondary metabolite biosyntheti…	--	Cytochrome P450	Cytochrome P450 89A2 OS=Arabidopsis thaliana OX=3702 GN=CYP89A2 PE=2 SV=2	uncharacterized protein A4U43_C08F2700 [Asparagus officinalis]
c119232.graph_c0	4.83	0	0.00635531	-3.88857	down	Molecular Function: triose-phosphate isomerase activity (GO:0004807);; Biological Process: gluconeogenesis (GO:0006094);; Biological Process: glycolytic process (GO:0006096);; Biological Process: pentose-phosphate shunt (GO:0006098);;	K01803|9.70096e-97|csl:COCSUDRAFT_30774|K01803 triosephosphate isomerase (TIM) [EC:5.3.1.1] | (RefSeq) Triosephosphate isomerase	Triosephosphate isomerase	Triosephosphate isomerase, cytosolic OS=Zea mays OX=4577 PE=3 SV=3	triosephosphate isomerase (TIM) [Rhizoctonia solani AG-1 IB]
c119351.graph_c0	7.73	0	1.78747e-05	-5.27202	down	--	--	--	--	cyclin protein [Rhizoctonia solani AG-3 Rhs1AP]
c119362.graph_c0	8.66	0	0.000200904	-4.78009	down	Molecular Function: peroxidase activity (GO:0004601);; Cellular Component: integral component of membrane (GO:0016021);; Biological Process: cellular oxidant detoxification (GO:0098869);;	--	Peroxidase, family 2	--	peroxidase family 2 domain protein [Rhizoctonia solani 123E]
c119411.graph_c0	5.26333	0	4.11094e-05	-5.07447	down	--	K09272|1.09022e-06|apro:F751_4652|K09272 structure-specific recognition protein 1 | (RefSeq) FACT complex subunit SSRP1	HMG (high mobility group) box;; HMG-box domain	--	hypothetical protein RSOLAG22IIIB_00064 [Rhizoctonia solani]
c119553.graph_c0	6.42	0.1	0.0011522	-4.06489	down	--	--	GDSL-like Lipase/Acylhydrolase	GDSL esterase/lipase At3g26430 OS=Arabidopsis thaliana OX=3702 GN=At3g26430 PE=2 SV=1	PREDICTED: GDSL esterase/lipase At3g26430-like [Phoenix dactylifera]
c119582.graph_c0	15.9867	2.84	0.000429897	-2.48444	down	--	--	--	--	LOW QUALITY PROTEIN: E3 ubiquitin-protein ligase ORTHRUS 2-like [Asparagus officinalis]
c119598.graph_c0	12.3833	0.27	4.25261e-11	-5.01971	down	Molecular Function: 6-phosphofructokinase activity (GO:0003872);; Molecular Function: ATP binding (GO:0005524);; Cellular Component: cytoplasm (GO:0005737);; Biological Process: fructose 6-phosphate metabolic process (GO:0006002);; Biological Process: carbohydrate phosphorylation (GO:0046835);; Molecular Function: diphosphate-fructose-6-phosphate 1-phosphotransferase activity (GO:0047334);; Biolo…	K00895|4.39052e-68|egu:105055023|K00895 diphosphate-dependent phosphofructokinase [EC:2.7.1.90] | (RefSeq) pyrophosphate--fructose 6-phosphate 1-phosphotransferase subunit alpha-like	--	Pyrophosphate--fructose 6-phosphate 1-phosphotransferase subunit alpha OS=Ricinus communis OX=3988 GN=PFP-ALPHA PE=3 SV=1	uncharacterized protein A4U43_C08F1530 [Asparagus officinalis]
c119614.graph_c0	7.99	0	0.0192346	-3.51964	down	Cellular Component: outer membrane (GO:0019867);;	--	Glycine zipper 2TM domain	--	hypothetical protein A1O9_05570 [Exophiala aquamarina CBS 119918]
c119619.graph_c0	20.0233	5.84	0.00723956	-1.83347	down	--	--	--	--	uncharacterized protein LOC109843720 [Asparagus officinalis]
c119668.graph_c0	22.3867	0	0.0179427	-3.56174	down	--	--	--	--	hypothetical protein RSOLAG22IIIB_01611 [Rhizoctonia solani]
c119693.graph_c0	8.21	0	0.000431276	-4.58493	down	Molecular Function: GTP binding (GO:0005525);; Cellular Component: intracellular (GO:0005622);; Biological Process: small GTPase mediated signal transduction (GO:0007264);;	K04392|2.17477e-54|gsl:Gasu_25940|K04392 Ras-related C3 botulinum toxin substrate 1 | (RefSeq) cell division control protein 42	Ras family;; Ras of Complex, Roc, domain of DAPkinase;; ADP-ribosylation factor family	Rac-like GTP-binding protein ARAC2 OS=Arabidopsis thaliana OX=3702 GN=ARAC2 PE=1 SV=1	GTP-binding protein rhoA OS=Emericella nidulans (strain FGSC A4 / ATCC 38163 / CBS 112,46 / NRRL 194 / M139) GN=rhoA PE=3 SV=1 [Rhizoctonia solani AG-1 IB]
c119699.graph_c0	5.44667	0	0.000409345	-4.49899	down	Biological Process: glycogen biosynthetic process (GO:0005978);; Molecular Function: glucose-1-phosphate adenylyltransferase activity (GO:0008878);; Cellular Component: plastid (GO:0009536);;	K00975|1.79978e-12|mus:103981104|K00975 glucose-1-phosphate adenylyltransferase [EC:2.7.7.27] | (RefSeq) glucose-1-phosphate adenylyltransferase small subunit, chloroplastic/amyloplastic	Nucleotidyl transferase	Glucose-1-phosphate adenylyltransferase small subunit, chloroplastic/amyloplastic (Fragment) OS=Beta vulgaris OX=161934 GN=AGPB1 PE=2 SV=1	PREDICTED: glucose-1-phosphate adenylyltransferase small subunit, chloroplastic/amyloplastic [Musa acuminata subsp. malaccensis]
c119703.graph_c0	49.67	6.74667	0.00182297	-2.76559	down	--	--	Wound-induced protein	--	uncharacterized protein LOC109832122 [Asparagus officinalis]
c119719.graph_c0	2.38667	0	0.00701896	-3.82142	down	Molecular Function: threonine-type endopeptidase activity (GO:0004298);; Cellular Component: nucleus (GO:0005634);; Cellular Component: cytosol (GO:0005829);; Biological Process: proteasomal ubiquitin-independent protein catabolic process (GO:0010499);; Cellular Component: proteasome core complex, beta-subunit complex (GO:0019774);; Biological Process: proteasome-mediated ubiquitin-dependent prot…	K02732|4.62836e-55|brp:103862858|K02732 20S proteasome subunit beta 6 [EC:3.4.25.1] | (RefSeq) proteasome subunit beta type-1-like	Proteasome subunit	Proteasome subunit beta type-1 OS=Arabidopsis thaliana OX=3702 GN=PBF1 PE=1 SV=2	amino-terminal nucleophile aminohydrolase [Rhizoctonia solani AG-3 Rhs1AP]
c119723.graph_c0	11.3367	1.95333	0.000335264	-2.50661	down	--	--	DnaJ domain	Chaperone protein dnaJ 20, chloroplastic OS=Arabidopsis thaliana OX=3702 GN=ATJ20 PE=1 SV=2	uncharacterized protein A4U43_C03F1730 [Asparagus officinalis]
c119750.graph_c0	4.87333	0	0.0271449	-3.38639	down	Cellular Component: integral component of membrane (GO:0016021);;	--	--	--	hypothetical protein RSOLAG22IIIB_01262 [Rhizoctonia solani]
c119767.graph_c1	8.29667	0.0233333	0.0221064	-3.46913	down	Biological Process: negative regulation of transcription from RNA polymerase II promoter (GO:0000122);; Cellular Component: proteasome complex (GO:0000502);; Molecular Function: RNA polymerase II core promoter proximal region sequence-specific DNA binding (GO:0000978);; Molecular Function: transcriptional activator activity, RNA polymerase II core promoter proximal region sequence-specific bindin…	--	Zinc finger, C2H2 type	--	hypothetical protein A1O9_02587 [Exophiala aquamarina CBS 119918]
c119772.graph_c0	2.92	0.176667	0.0402422	-2.8924	down	--	--	--	--	Polycomb group protein EMBRYONIC FLOWER 2 [Triticum urartu]
c119818.graph_c0	5.14	0.0533333	0.000139046	-4.57682	down	--	--	Leucine rich repeat;; Leucine Rich repeats (2 copies);; Leucine rich repeat N-terminal domain;; Leucine Rich Repeat	Probable LRR receptor-like serine/threonine-protein kinase At3g47570 OS=Arabidopsis thaliana OX=3702 GN=At3g47570 PE=2 SV=1	uncharacterized protein A4U43_C08F5640 [Asparagus officinalis]
c119876.graph_c0	5.92333	0.0533333	0.00106376	-4.21868	down	Molecular Function: sucrose alpha-glucosidase activity (GO:0004575);; Biological Process: carbohydrate metabolic process (GO:0005975);; Cellular Component: integral component of membrane (GO:0016021);;	K01193|1.43658e-104|egu:105033487|K01193 beta-fructofuranosidase [EC:3.2.1.26] | (RefSeq) beta-fructofuranosidase 1-like	Glycosyl hydrolases family 32 N-terminal domain	Acid beta-fructofuranosidase OS=Vigna radiata var. radiata OX=3916 GN=INVA PE=1 SV=1	acid invertase [Asparagus officinalis]
c119962.graph_c0	2.23333	0.0333333	0.0274827	-3.30073	down	Molecular Function: fatty-acyl-CoA binding (GO:0000062);; Molecular Function: acyl-CoA dehydrogenase activity (GO:0003995);; Molecular Function: acyl-CoA oxidase activity (GO:0003997);; Cellular Component: peroxisome (GO:0005777);; Molecular Function: electron carrier activity (GO:0009055);; Biological Process: fatty acid beta-oxidation using acyl-CoA dehydrogenase (GO:0033539);; Molecular Functi…	K00232|8.98285e-134|csl:COCSUDRAFT_52469|K00232 acyl-CoA oxidase [EC:1.3.3.6] | (RefSeq) acyl-CoA oxidase	Acyl-CoA oxidase;; Acyl-coenzyme A oxidase N-terminal;; Acyl-CoA dehydrogenase, middle domain;; Acyl-CoA dehydrogenase, C-terminal domain	Peroxisomal acyl-coenzyme A oxidase 1 OS=Arabidopsis thaliana OX=3702 GN=ACX1 PE=1 SV=1	acyl-coenzyme A oxidase 1 [Phialocephala subalpina]
c119982.graph_c0	302.503	138.337	0.00721323	-1.21154	down	Molecular Function: cysteine-type endopeptidase activity (GO:0004197);; Cellular Component: extracellular space (GO:0005615);; Cellular Component: lysosome (GO:0005764);; Biological Process: proteolysis involved in cellular protein catabolic process (GO:0051603);;	K01373|4.38928e-30|nnu:104607556|K01373 cathepsin F [EC:3.4.22.41] | (RefSeq) cysteine protease RD19A-like	Cathepsin propeptide inhibitor domain (I29)	Cysteine protease RD19A OS=Arabidopsis thaliana OX=3702 GN=RD19A PE=1 SV=1	PREDICTED: cysteine protease RD19A-like [Nelumbo nucifera]
c120013.graph_c0	2.71333	0	0.0362322	-3.24968	down	Biological Process: cellular bud site selection (GO:0000282);; Biological Process: mRNA splicing, via spliceosome (GO:0000398);; Cellular Component: U2-type spliceosomal complex (GO:0005684);; Cellular Component: U2 snRNP (GO:0005686);;	K12873|1.46572e-64|obr:102704613|K12873 bud site selection protein 31 | (RefSeq) protein BUD31 homolog 2	G10 protein	Protein BUD31 homolog 1 OS=Oryza sativa subsp. japonica OX=39947 GN=Os01g0857700 PE=2 SV=1	Protein BUD31 homolog OS=Branchiostoma belcheri PE=2 SV=1 [Rhizoctonia solani AG-1 IB]
c120047.graph_c0	3.26333	0	0.00203139	-4.1905	down	Biological Process: invasive growth in response to glucose limitation (GO:0001403);; Molecular Function: G-protein alpha-subunit binding (GO:0001965);; Molecular Function: signal transducer activity (GO:0004871);; Molecular Function: protein kinase C binding (GO:0005080);; Molecular Function: GDP-dissociation inhibitor activity (GO:0005092);; Biological Process: G-protein coupled receptor signali…	K14753|1.50553e-163|ccp:CHC_T00008875001|K14753 guanine nucleotide-binding protein subunit beta-2-like 1 protein | (RefSeq) receptor for activated protein kinase C	WD domain, G-beta repeat;; Anaphase-promoting complex subunit 4 WD40 domain;; Protein of unknown function (DUF1513)	Guanine nucleotide-binding protein subunit beta-like protein OS=Chlamydomonas reinhardtii OX=3055 GN=GBLP PE=2 SV=1	guanine nucleotide-binding protein subunit beta-like protein [Rhizoctonia solani AG-3 Rhs1AP]
c120094.graph_c0	0	1.16333	0.0069914	3.76256	up	--	--	Ubiquitin 3 binding protein But2 C-terminal domain	--	hypothetical protein IQ06DRAFT_291509 [Stagonospora sp. SRC1lsM3a]
c120152.graph_c0	3.1	0	0.00275473	-4.12058	down	Cellular Component: endoplasmic reticulum (GO:0005783);; Cellular Component: integral component of membrane (GO:0016021);; Molecular Function: oxidoreductase activity (GO:0016491);; Biological Process: oxidation-reduction process (GO:0055114);;	--	short chain dehydrogenase;; Enoyl-(Acyl carrier protein) reductase;; KR domain	Secoisolariciresinol dehydrogenase (Fragment) OS=Forsythia intermedia OX=55183 PE=1 SV=1	short-chain dehydrogenase/reductase family protein, putative [Rhizoctonia solani AG-3 Rhs1AP]
c120161.graph_c0	3.6	0	0.0329147	-3.30636	down	Cellular Component: integral component of membrane (GO:0016021);;	--	--	--	hypothetical protein RSAG8_04410, partial [Rhizoctonia solani AG-8 WAC10335]
c120181.graph_c1	1	0	0.0229885	-3.41144	down	Cellular Component: integral component of membrane (GO:0016021);; Cellular Component: cell division site (GO:0032153);; Cellular Component: cell tip (GO:0051286);;	--	Cytosolic domain of 10TM putative phosphate transporter;; Calcium-dependent channel, 7TM region, putative phosphate	--	putative protein C354,08c [Schizosaccharomyces pombe 972h-] [Rhizoctonia solani]
c120279.graph_c1	1.18333	0	0.0481038	-3.13346	down	Molecular Function: zinc ion binding (GO:0008270);;	--	--	--	ubiquitin-conjugating enzyme E2 N [Rhizoctonia solani]
c120309.graph_c0	0.0233333	1	0.00709774	3.56345	up	--	--	Domain of unknown function (DUF4378);; Protein of unknown function (DUF3741)	--	LOW QUALITY PROTEIN: protein TRM32-like [Asparagus officinalis]
c120346.graph_c0	0	1.23	0.0137	3.57727	up	--	--	zinc-binding in reverse transcriptase	--	uncharacterized protein LOC109821658 [Asparagus officinalis]
c120687.graph_c1	1.72333	0	0.00320323	-3.97118	down	Biological Process: protein dephosphorylation (GO:0006470);; Molecular Function: protein tyrosine/serine/threonine phosphatase activity (GO:0008138);; Molecular Function: kinase activity (GO:0016301);; Biological Process: phosphorylation (GO:0016310);;	--	Dual specificity phosphatase, catalytic domain	Protein-tyrosine-phosphatase IBR5 OS=Arabidopsis thaliana OX=3702 GN=IBR5 PE=1 SV=1	hypothetical protein RSOLAG22IIIB_09234 [Rhizoctonia solani]
c120761.graph_c0	0	1.27333	0.00309145	3.9991	up	--	--	--	--	hypothetical protein PIIN_00083 [Serendipita indica DSM 11827]
c120885.graph_c0	2.08667	0	0.0438817	-3.17206	down	Cellular Component: nucleus (GO:0005634);;	--	Chromo shadow domain;; Chromo (CHRromatin Organisation MOdifier) domain	--	Chromo domain-containing protein 2 OS=Schizosaccharomyces pombe (strain 972 / ATCC 24843) GN=chp2 PE=3 SV=1 [Rhizoctonia solani AG-1 IB]
c120937.graph_c0	1.26	0	0.0427364	-3.184	down	Molecular Function: RNA binding (GO:0003723);; Molecular Function: polynucleotide adenylyltransferase activity (GO:0004652);; Cellular Component: nucleus (GO:0005634);; Cellular Component: integral component of membrane (GO:0016021);; Biological Process: RNA 3'-end processing (GO:0031123);; Biological Process: RNA polyadenylation (GO:0043631);;	K14376|7.13664e-24|mtr:MTR_6g082000|K14376 poly(A) polymerase [EC:2.7.7.19] | (RefSeq) poly(A) polymerase-like protein	Poly(A) polymerase predicted RNA binding domain;; Poly(A) polymerase central domain	Nuclear poly(A) polymerase 1 OS=Arabidopsis thaliana OX=3702 GN=PAPS1 PE=1 SV=1	poly(A) polymerase [Rhizoctonia solani 123E]
c121169.graph_c0	0.99	0	0.0101795	-3.6703	down	Molecular Function: structural constituent of ribosome (GO:0003735);; Cellular Component: cytosol (GO:0005829);; Cellular Component: ribosome (GO:0005840);; Biological Process: translation (GO:0006412);;	K02873|4.60334e-47|osa:4333306|K02873 large subunit ribosomal protein L13e | (RefSeq) bbc1l; 60S ribosomal protein L13-2	Ribosomal protein L13e	60S ribosomal protein L13-2 OS=Brassica napus OX=3708 PE=2 SV=1	60s ribosomal protein l13 [Colletotrichum incanum]
c121190.graph_c0	1.44333	0	0.020107	-3.45713	down	--	--	--	--	hypothetical protein BN14_05660 [Rhizoctonia solani AG-1 IB]
c121294.graph_c0	1.49333	0	0.00312047	-4.03164	down	--	--	--	--	PREDICTED: F-box/LRR-repeat protein At3g58900-like isoform X2 [Musa acuminata subsp. malaccensis]
c121420.graph_c0	2.63667	0	0.0140143	-3.60556	down	Molecular Function: methyltransferase activity (GO:0008168);; Molecular Function: zinc ion binding (GO:0008270);; Molecular Function: oxidoreductase activity (GO:0016491);; Biological Process: methylation (GO:0032259);; Biological Process: oxidation-reduction process (GO:0055114);;	K18980|2.90641e-16|mtr:MTR_8g064610|K18980 2-methylene-furan-3-one reductase [EC:1.3.1.105] | (RefSeq) zinc-binding dehydrogenase family oxidoreductase	Zinc-binding dehydrogenase;; Alcohol dehydrogenase GroES-like domain	--	hypothetical protein RSAG8_05815, partial [Rhizoctonia solani AG-8 WAC10335]
c121618.graph_c1	0.896667	0	0.0201153	-3.46716	down	Cellular Component: integral component of membrane (GO:0016021);;	--	--	--	alphaherpesvirus glycoprotein E domain protein [Rhizoctonia solani 123E]
c121649.graph_c0	0	3.52667	0.0326443	3.28156	up	--	--	Double-stranded RNA binding motif	--	hypothetical protein PIIN_02853 [Serendipita indica DSM 11827]
c122056.graph_c0	1.25667	0.0166667	0.0446208	-3.11369	down	Molecular Function: nucleic acid binding (GO:0003676);; Molecular Function: transcription factor activity, sequence-specific DNA binding (GO:0003700);; Cellular Component: nucleus (GO:0005634);; Biological Process: regulation of transcription, DNA-templated (GO:0006355);;	--	--	--	hypothetical protein A1O9_04358 [Exophiala aquamarina CBS 119918]
c122079.graph_c0	2.71	0	0.000575637	-4.44368	down	--	--	--	--	hypothetical protein RSAG8_06407, partial [Rhizoctonia solani AG-8 WAC10335]
c122406.graph_c1	1.05333	0	0.0115411	-3.67695	down	--	K20929|1.16967e-70|mus:103974981|K20929 glyoxal/methylglyoxal oxidase [EC:1.2.3.15] | (RefSeq) aldehyde oxidase GLOX-like	Glyoxal oxidase N-terminus;; Domain of unknown function (DUF1929)	Aldehyde oxidase GLOX1 OS=Arabidopsis thaliana OX=3702 GN=GLOX1 PE=2 SV=1	copper radical oxidase [Rhizoctonia solani AG-3 Rhs1AP]
c122465.graph_c0	1.3	0	0.000329175	-4.62842	down	Molecular Function: binding (GO:0005488);;	--	Zinc finger, C2H2 type;; C2H2-type zinc finger;; Zinc-finger of C2H2 type;; Zinc-finger double-stranded RNA-binding	--	putative cutinase g-box binding protein [Phaeoacremonium minimum UCRPA7]
c122545.graph_c0	1.66667	0	0.00263644	-4.08826	down	--	--	--	--	hypothetical protein RSOL_475310 [Rhizoctonia solani AG-3 Rhs1AP]
c122676.graph_c0	1.31	0	0.00715961	-3.8307	down	Molecular Function: translation initiation factor activity (GO:0003743);; Biological Process: translational initiation (GO:0006413);;	--	Eukaryotic translation initiation factor 4G1	--	putative eukaryotic translation initiation factor 4G [Rhizoctonia solani AG-1 IA]
c122677.graph_c0	2.07	0.0233333	0.0481028	-3.1047	down	Biological Process: anion transport (GO:0006820);;	--	--	--	voltage-dependent ion-selective channel protein, partial [Rhizoctonia solani AG-3 Rhs1AP]
c122701.graph_c0	1.52	0.2	0.0284703	-2.56412	down	--	--	--	--	uncharacterized protein LOC109834190 [Asparagus officinalis]
c122824.graph_c0	2.13	0	0.0283966	-3.34496	down	Molecular Function: structural constituent of ribosome (GO:0003735);; Biological Process: translation (GO:0006412);; Cellular Component: small ribosomal subunit (GO:0015935);; Molecular Function: rRNA binding (GO:0019843);;	K02997|4.10179e-83|vcn:VOLCADRAFT_110081|K02997 small subunit ribosomal protein S9e | (RefSeq) rps9; component of cytosolic 80S ribosome and 40S small subunit	S4 domain;; Ribosomal protein S4/S9 N-terminal domain	40S ribosomal protein S9-1 OS=Arabidopsis thaliana OX=3702 GN=RPS9B PE=1 SV=1	40S ribosomal protein S9 [Rhizoctonia solani]
c122862.graph_c0	657.823	10.8767	0.00461617	-3.80032	down	--	--	--	--	hypothetical protein FOMMEDRAFT_95236, partial [Fomitiporia mediterranea MF3/22]
c122984.graph_c0	1.12333	0	9.98356e-05	-4.80743	down	--	--	--	--	hypothetical protein V565_035720 [Rhizoctonia solani 123E]
c123066.graph_c0	1.58667	0	0.00911823	-3.7195	down	Molecular Function: GTP binding (GO:0005525);; Cellular Component: intracellular (GO:0005622);; Biological Process: small GTPase mediated signal transduction (GO:0007264);;	K04392|4.7538e-78|atr:18429129|K04392 Ras-related C3 botulinum toxin substrate 1 | (RefSeq) rac-like GTP-binding protein RAC2	Ras family;; Ras of Complex, Roc, domain of DAPkinase;; ADP-ribosylation factor family	Rac-like GTP-binding protein 7 OS=Oryza sativa subsp. japonica OX=39947 GN=RAC7 PE=2 SV=1	Ras-related protein Rac1 OS=Drosophila melanogaster GN=Rac1 PE=1 SV=2 [Rhizoctonia solani AG-1 IB]
c123099.graph_c0	1.24667	0	0.0148763	-3.56434	down	Molecular Function: DNA binding (GO:0003677);; Biological Process: regulation of transcription, DNA-templated (GO:0006355);;	--	--	--	MHC class II regulatory factor RFX1 OS=Homo sapiens GN=RFX1 PE=1 SV=2 [Rhizoctonia solani AG-1 IB]
c123239.graph_c0	2.73667	0	0.0272477	-3.34836	down	--	--	--	--	hypothetical protein BN14_12238 [Rhizoctonia solani AG-1 IB]
c123302.graph_c1	0.01	0.916667	0.00145594	4.00021	up	--	--	--	Retrovirus-related Pol polyprotein from transposon RE1 OS=Arabidopsis thaliana OX=3702 GN=RE1 PE=2 SV=1	PREDICTED: uncharacterized protein LOC107817324 [Nicotiana tabacum]
c123573.graph_c0	1.40667	0	0.0494999	-3.12424	down	Molecular Function: aminopeptidase activity (GO:0004177);; Biological Process: proteolysis (GO:0006508);; Molecular Function: metallopeptidase activity (GO:0008237);; Molecular Function: zinc ion binding (GO:0008270);;	K08776|1.54367e-49|eus:EUTSA_v10024371mg|K08776 puromycin-sensitive aminopeptidase [EC:3.4.11.-] | (RefSeq) hypothetical protein	Peptidase family M1 domain	Aminopeptidase M1 OS=Arabidopsis thaliana OX=3702 GN=APM1 PE=1 SV=1	hypothetical protein RSOLAG1IB_00887 [Rhizoctonia solani AG-1 IB]
c123573.graph_c1	1.60667	0	0.00432886	-3.99056	down	Molecular Function: nucleic acid binding (GO:0003676);; Molecular Function: aminopeptidase activity (GO:0004177);; Biological Process: proteolysis (GO:0006508);; Molecular Function: metallopeptidase activity (GO:0008237);; Molecular Function: zinc ion binding (GO:0008270);; Cellular Component: integral component of membrane (GO:0016021);;	K08776|7.05249e-108|mpp:MICPUCDRAFT_34050|K08776 puromycin-sensitive aminopeptidase [EC:3.4.11.-] | (RefSeq) hypothetical protein	ERAP1-like C-terminal domain;; Peptidase family M1 domain	Aminopeptidase M1-A OS=Oryza sativa subsp. japonica OX=39947 GN=Os02g0218200 PE=2 SV=1	hypothetical protein RSOLAG1IB_00887 [Rhizoctonia solani AG-1 IB]
c123685.graph_c0	1.69333	0	0.0156053	-3.56792	down	--	--	--	--	hypothetical protein RSOL_492690 [Rhizoctonia solani AG-3 Rhs1AP]
c123872.graph_c0	0	1.11	0.00696319	3.79416	up	--	--	--	RNA-directed DNA polymerase homolog OS=Oenothera berteroana OX=3950 PE=4 SV=1	Retrotransposon protein [Theobroma cacao]
c124015.graph_c0	1.42667	0	0.012775	-3.62664	down	Molecular Function: nucleotide binding (GO:0000166);; Molecular Function: nucleic acid binding (GO:0003676);; Biological Process: cell cycle (GO:0007049);;	--	RNA recognition motif. (a.k.a. RRM, RBD, or RNP domain)	--	hypothetical protein RSAG8_02573, partial [Rhizoctonia solani AG-8 WAC10335]
c124595.graph_c0	1.91	0	0.0196583	-3.50987	down	Molecular Function: nucleotide binding (GO:0000166);; Molecular Function: RNA binding (GO:0003723);;	K13201|9.96982e-75|gra:105772960|K13201 nucleolysin TIA-1/TIAR | (RefSeq) oligouridylate-binding protein 1-like	RNA recognition motif. (a.k.a. RRM, RBD, or RNP domain);; RNA recognition motif. (a.k.a. RRM, RBD, or RNP domain)	Oligouridylate-binding protein 1 OS=Nicotiana plumbaginifolia OX=4092 GN=UBP1 PE=2 SV=1	Nucleolysin TIAR [Rhizoctonia solani]
c124618.graph_c0	1.59333	0	0.00115546	-4.31282	down	Molecular Function: homocitrate synthase activity (GO:0004410);; Cellular Component: cytosol (GO:0005829);; Biological Process: lysine biosynthetic process via aminoadipic acid (GO:0019878);;	K15741|2.63479e-41|eus:EUTSA_v10004072mg|K15741 methylthioalkylmalate synthase 1 [EC:2.3.3.-] | (RefSeq) hypothetical protein	HMGL-like	Methylthioalkylmalate synthase 1, chloroplastic OS=Arabidopsis thaliana OX=3702 GN=MAM1 PE=1 SV=1	homocitrate synthase [Rhizoctonia solani AG-3 Rhs1AP]
c124619.graph_c0	1.38667	0	0.0278061	-3.34935	down	--	--	RmlD substrate binding domain;; NAD dependent epimerase/dehydratase family;; GDP-mannose 4,6 dehydratase;; Polysaccharide biosynthesis protein	--	hypothetical protein RSOLAG22IIIB_02538 [Rhizoctonia solani]
c124677.graph_c1	2.56667	0	0.00911823	-3.76077	down	Molecular Function: translation initiation factor activity (GO:0003743);; Cellular Component: cytosol (GO:0005829);; Biological Process: regulation of translational initiation (GO:0006446);; Biological Process: ribonucleoprotein complex assembly (GO:0022618);; Cellular Component: intracellular ribonucleoprotein complex (GO:0030529);; Molecular Function: GTPase regulator activity (GO:0030695);; Bi…	K03262|1.89946e-51|mpp:MICPUCDRAFT_8501|K03262 translation initiation factor 5 | (RefSeq) hypothetical protein	Domain found in IF2B/IF5	Eukaryotic translation initiation factor 5 OS=Zea mays OX=4577 GN=EIF5 PE=2 SV=1	translation initiation factor eIF5, putative [Rhizoctonia solani AG-3 Rhs1AP]
c124787.graph_c0	1.54333	0	0.0268491	-3.38258	down	Molecular Function: nucleotide binding (GO:0000166);; Molecular Function: nucleic acid binding (GO:0003676);;	K12741|4.75756e-49|spen:107015359|K12741 heterogeneous nuclear ribonucleoprotein A1/A3 | (RefSeq) heterogeneous nuclear ribonucleoprotein 1-like	RNA recognition motif. (a.k.a. RRM, RBD, or RNP domain);; RNA recognition motif	Heterogeneous nuclear ribonucleoprotein 1 OS=Arabidopsis thaliana OX=3702 GN=RNP1 PE=1 SV=1	putative RNA-binding protein C660,15 [Schizosaccharomyces pombe 972h-] [Rhizoctonia solani]
c124901.graph_c0	1.72333	0	0.0315587	-3.31957	down	Molecular Function: ATP binding (GO:0005524);; Biological Process: protein folding (GO:0006457);; Biological Process: response to heat (GO:0009408);; Molecular Function: heat shock protein binding (GO:0031072);; Molecular Function: metal ion binding (GO:0046872);; Molecular Function: unfolded protein binding (GO:0051082);;	K09503|1.22762e-107|gsl:Gasu_13240|K09503 DnaJ homolog subfamily A member 2 | (RefSeq) molecular chaperone DnaJ	DnaJ C terminal domain;; DnaJ domain;; DnaJ central domain	DnaJ protein homolog OS=Cucumis sativus OX=3659 GN=DNAJ1 PE=2 SV=1	Mitochondrial protein import protein mas5 [Rhizoctonia solani]
c125475.graph_c0	2.65333	0	0.00167427	-4.26767	down	Biological Process: dephosphorylation (GO:0016311);; Molecular Function: phosphatase activity (GO:0016791);;	K15731|1.51961e-59|mis:MICPUN_71468|K15731 carboxy-terminal domain RNA polymerase II polypeptide A small phosphatase [EC:3.1.3.16] | (RefSeq) hypothetical protein	NLI interacting factor-like phosphatase	Mitochondrial import inner membrane translocase subunit TIM50 OS=Phytophthora infestans OX=4787 GN=TIM50 PE=2 SV=1	NLI interacting factor-like phosphatase [Rhizoctonia solani AG-3 Rhs1AP]
c126089.graph_c0	2.38667	0	0.0117202	-3.66242	down	Molecular Function: ATP binding (GO:0005524);; Molecular Function: ATPase activity (GO:0016887);;	K16339|1.525e-11|gsl:Gasu_32340|K16339 thioesterase superfamily member 4 | (RefSeq) thioesterase family	Thioesterase superfamily	--	UPF0644 protein [Rhizoctonia solani]
c126239.graph_c0	1.63667	0	0.0185786	-3.49748	down	--	--	Transcription-silencing protein, cryptic loci regulator Clr2	--	hypothetical protein RSOLAG22IIIB_03665 [Rhizoctonia solani]
c127144.graph_c0	3.28667	0	0.021097	-3.46262	down	Molecular Function: structural constituent of ribosome (GO:0003735);; Cellular Component: ribosome (GO:0005840);; Biological Process: translation (GO:0006412);;	K02955|3.69326e-66|atr:18441266|K02955 small subunit ribosomal protein S14e | (RefSeq) 40S ribosomal protein S14	Ribosomal protein S11	40S ribosomal protein S14 OS=Chlamydomonas reinhardtii OX=3055 GN=RPS14 PE=3 SV=1	40S ribosomal protein S14 [Rhizoctonia solani AG-3 Rhs1AP]
c127193.graph_c0	2.78333	0	0.00253746	-4.13105	down	--	K06666|7.63422e-70|ccp:CHC_T00007147001|K06666 glucose repression regulatory protein TUP1 | (RefSeq) hypothetical protein	WD domain, G-beta repeat;; Tup N-terminal;; Anaphase-promoting complex subunit 4 WD40 domain	COMPASS-like H3K4 histone methylase component WDR5A OS=Arabidopsis thaliana OX=3702 GN=WDR5A PE=1 SV=1	transcriptional repressor [Rhizoctonia solani 123E]
c127314.graph_c0	2.42	0	0.000464034	-4.55354	down	Cellular Component: cell (GO:0005623);; Molecular Function: electron carrier activity (GO:0009055);; Molecular Function: protein disulfide oxidoreductase activity (GO:0015035);; Biological Process: cell redox homeostasis (GO:0045454);; Biological Process: oxidation-reduction process (GO:0055114);;	--	--	--	hypothetical protein RSOLAG1IB_02636 [Rhizoctonia solani AG-1 IB]
c127333.graph_c0	1.57	0	0.00227827	-4.13897	down	Molecular Function: RNA binding (GO:0003723);; Cellular Component: nucleus (GO:0005634);;	--	KH domain	Protein RIK OS=Arabidopsis thaliana OX=3702 GN=RIK PE=1 SV=2	putative protein C30D11,14c OS=Schizosaccharomyces pombe (strain 972 / ATCC 24843) GN=SPAC30D11.14c PE=4 SV=1 [Rhizoctonia solani AG-1 IB]
c127364.graph_c0	3.73667	0	2.65812e-05	-5.03515	down	--	--	--	--	hypothetical protein RSOLAG22IIIB_03149 [Rhizoctonia solani]
c127441.graph_c0	1.82333	0	0.037833	-3.23814	down	Molecular Function: pyridoxal phosphate binding (GO:0030170);; Molecular Function: cysteine desulfurase activity (GO:0031071);; Biological Process: [2Fe-2S] cluster assembly (GO:0044571);;	K04487|5.78714e-128|ota:Ot03g02290|K04487 cysteine desulfurase [EC:2.8.1.7] | (RefSeq) Cysteine desulfurase NFS1 (ISS)	Aminotransferase class-V;; Beta-eliminating lyase	Cysteine desulfurase, mitochondrial OS=Arabidopsis thaliana OX=3702 GN=NIFS1 PE=1 SV=1	hypothetical protein RSAG8_10406, partial [Rhizoctonia solani AG-8 WAC10335]
c127546.graph_c0	2.21333	0	0.00696319	-3.82717	down	Molecular Function: nucleic acid binding (GO:0003676);; Molecular Function: metal ion binding (GO:0046872);;	--	Zinc finger, C2H2 type	--	hypothetical protein RSOLAG22IIIB_01098 [Rhizoctonia solani]
c127607.graph_c0	1.6	0	0.0175524	-3.51553	down	--	--	--	--	hypothetical protein V565_057330 [Rhizoctonia solani 123E]
c127849.graph_c0	0.926667	0	0.030844	-3.28753	down	--	--	--	--	FUSC domain protein, putative [Rhizoctonia solani AG-3 Rhs1AP]
c128075.graph_c0	2.01333	0	0.0168039	-3.56135	down	Molecular Function: transcription factor activity, sequence-specific DNA binding (GO:0003700);; Biological Process: regulation of transcription, DNA-templated (GO:0006355);; Molecular Function: zinc ion binding (GO:0008270);; Molecular Function: sequence-specific DNA binding (GO:0043565);;	--	GATA zinc finger;; PAS fold;; PAS fold;; PAS fold	GATA transcription factor 7 OS=Arabidopsis thaliana OX=3702 GN=GATA7 PE=2 SV=1	White collar 2 protein [Rhizoctonia solani]
c128108.graph_c0	1.83667	0	0.0410487	-3.1968	down	Cellular Component: integral component of membrane (GO:0016021);; Biological Process: posttranslational protein targeting to membrane, translocation (GO:0031204);; Cellular Component: Sec62/Sec63 complex (GO:0031207);;	--	Preprotein translocase subunit Sec66	--	Translocation protein sec66 OS=Schizosaccharomyces pombe (strain 972 / ATCC 24843) GN=sec66 PE=1 SV=1 [Rhizoctonia solani AG-1 IB]
c128253.graph_c0	0	4.35667	0.00399409	3.9726	up	Molecular Function: structural constituent of ribosome (GO:0003735);; Biological Process: translation (GO:0006412);; Cellular Component: cytosolic small ribosomal subunit (GO:0022627);;	K02951|3.68738e-45|ppp:PHYPADRAFT_109134|K02951 small subunit ribosomal protein S12e | (RefSeq) hypothetical protein	Ribosomal protein L7Ae/L30e/S12e/Gadd45 family	40S ribosomal protein S12 OS=Cyanophora paradoxa OX=2762 GN=RPS12 PE=2 SV=1	probable 40S ribosomal protein S12 [Serendipita indica DSM 11827]
c128288.graph_c0	1.19	0	0.00491473	-3.93692	down	--	K15601|3.004e-55|bvg:104900951|K15601 lysine-specific demethylase 3 [EC:1.14.11.-] | (RefSeq) lysine-specific demethylase JMJ25-like	JmjC domain, hydroxylase	Lysine-specific demethylase JMJ25 OS=Arabidopsis thaliana OX=3702 GN=JMJ25 PE=1 SV=1	Jmjd1a protein [Rhizoctonia solani 123E]
c128288.graph_c1	1.38333	0	0.0143988	-3.61565	down	--	--	--	--	jumonji domain-containing protein 1 [Rhizoctonia solani]
c128461.graph_c0	7.10667	19.5267	0.00740692	1.32343	up	--	--	--	Protein TPR2 OS=Oryza sativa subsp. japonica OX=39947 GN=TPR2 PE=1 SV=1	Protein TOPLESS [Ananas comosus]
c128622.graph_c0	0	1.26333	0.00049163	4.45134	up	--	--	--	--	hypothetical protein PIIN_05115 [Serendipita indica DSM 11827]
c128656.graph_c0	2.35333	0	0.000363166	-4.60266	down	--	--	--	--	hypothetical protein RSOLAG22IIIB_01703 [Rhizoctonia solani]
c128689.graph_c0	45.3	12.8633	0.0434881	-1.85096	down	Cellular Component: integral component of membrane (GO:0016021);;	--	Putative AtpZ or ATP-synthase-associated	--	hypothetical protein ACMD2_27335, partial [Ananas comosus]
c128755.graph_c0	0	1.81667	0.00293974	4.02636	up	--	--	--	--	hypothetical protein PIIN_04018 [Serendipita indica DSM 11827]
c128853.graph_c0	1.32333	0	0.00203876	-4.1566	down	Molecular Function: cation transmembrane transporter activity (GO:0008324);; Cellular Component: integral component of membrane (GO:0016021);; Biological Process: cation transmembrane transport (GO:0098655);;	K14692|2.83878e-21|dosa:Os08t0422200-00|K14692 solute carrier family 30 (zinc transporter), member 5/7 | (RAP-DB) Os08g0422200; Cation efflux protein family protein.	Cation efflux family	Metal tolerance protein 8 OS=Oryza sativa subsp. japonica OX=39947 GN=MTP8 PE=2 SV=2	zinc/cadmium resistance protein [Rhizoctonia solani 123E]
c128854.graph_c0	2.78	0	0.00450628	-3.95084	down	Molecular Function: structural constituent of ribosome (GO:0003735);; Cellular Component: nucleolus (GO:0005730);; Cellular Component: cytosol (GO:0005829);; Cellular Component: ribosome (GO:0005840);; Biological Process: translation (GO:0006412);; Biological Process: carbohydrate transport (GO:0008643);; Cellular Component: integral component of membrane (GO:0016021);; Biological Process: transm…	K02993|4.35048e-66|sot:102577530|K02993 small subunit ribosomal protein S7e | (RefSeq) ribosomal protein S7-like protein	Ribosomal protein S7e	40S ribosomal protein S7-3 OS=Arabidopsis thaliana OX=3702 GN=RPS7C PE=1 SV=2	40S ribosomal protein S7 [Schizosaccharomyces pombe 972h-] [Rhizoctonia solani]
c128967.graph_c0	0.913333	0	0.0283969	-3.31938	down	Cellular Component: integral component of membrane (GO:0016021);;	--	--	--	hypothetical protein BN14_01674 [Rhizoctonia solani AG-1 IB]
c129123.graph_c0	0.96	0	0.0389033	-3.20436	down	--	--	von Willebrand factor type A domain	--	hypothetical protein RSAG8_11387, partial [Rhizoctonia solani AG-8 WAC10335]
c129138.graph_c0	0.96	0	0.029316	-3.33989	down	--	--	--	--	LOW QUALITY PROTEIN: hypothetical protein RSAG8_01273, partial [Rhizoctonia solani AG-8 WAC10335]
c129164.graph_c0	3.76667	0	0.0177589	-3.55006	down	Molecular Function: nucleotide binding (GO:0000166);; Molecular Function: nucleic acid binding (GO:0003676);;	--	RNA recognition motif. (a.k.a. RRM, RBD, or RNP domain)	--	hypothetical protein RSOLAG22IIIB_04733 [Rhizoctonia solani]
c129168.graph_c0	1.38667	0	0.0470041	-3.14585	down	Molecular Function: nucleotide binding (GO:0000166);; Molecular Function: nucleic acid binding (GO:0003676);; Biological Process: cellular process (GO:0009987);; Biological Process: multicellular organismal process (GO:0032501);; Biological Process: single-organism process (GO:0044699);; Biological Process: regulation of biological process (GO:0050789);; Biological Process: response to stimulus (…	K12897|1.46199e-25|gra:105765242|K12897 transformer-2 protein | (RefSeq) serine/arginine-rich splicing factor SR45a-like	--	Serine/arginine-rich splicing factor SR45a OS=Arabidopsis thaliana OX=3702 GN=SR45A PE=1 SV=1	putative RNA recognition motif [Rhizoctonia solani 123E]
c129185.graph_c0	3.63333	0	9.81925e-08	-5.89406	down	Molecular Function: transcription factor activity, sequence-specific DNA binding (GO:0003700);; Biological Process: regulation of transcription, DNA-templated (GO:0006355);; Molecular Function: zinc ion binding (GO:0008270);; Molecular Function: sequence-specific DNA binding (GO:0043565);;	--	GATA zinc finger	--	GATA zinc finger protein [Rhizoctonia solani 123E]
c129255.graph_c0	3.97667	0	0.0029675	-4.07977	down	Biological Process: regulation of transcription, DNA-templated (GO:0006355);;	K01527|3.66086e-20|bvg:104885950|K01527 nascent polypeptide-associated complex subunit beta | (RefSeq) transcription factor BTF3 homolog 4-like	NAC domain	Nascent polypeptide-associated complex subunit beta OS=Arabidopsis thaliana OX=3702 GN=At1g73230 PE=2 SV=1	putative nascent polypeptide-associated complex (NAC) subunit [Rhizoctonia solani 123E]
c129266.graph_c0	1.09	0	0.00638605	-3.86699	down	--	--	Domain of unknown function (DUF2828)	--	DUF2828 domain protein [Rhizoctonia solani AG-3 Rhs1AP]
c129307.graph_c0	1.45333	0	0.00224369	-4.1437	down	Molecular Function: ubiquitin-protein transferase activity (GO:0004842);; Biological Process: protein ubiquitination (GO:0016567);; Molecular Function: ligase activity (GO:0016874);;	K10599|1.32806e-98|smo:SELMODRAFT_168695|K10599 pre-mRNA-processing factor 19 [EC:2.3.2.27] | (RefSeq) PUB59-2; ubiquitin-protein ligase, PUB59	Prp19/Pso4-like;; WD domain, G-beta repeat;; Anaphase-promoting complex subunit 4 WD40 domain;; U-box domain	Pre-mRNA-processing factor 19 homolog 1 OS=Arabidopsis thaliana OX=3702 GN=PRP19A PE=1 SV=1	nuclear matrix protein [Rhizoctonia solani AG-3 Rhs1AP]
c129503.graph_c0	43.9767	4.56333	1.24759e-05	-3.13026	down	Molecular Function: kinase activity (GO:0016301);; Biological Process: phosphorylation (GO:0016310);;	--	Leucine rich repeat;; Leucine Rich repeats (2 copies);; Leucine Rich Repeat;; Leucine rich repeat N-terminal domain	Somatic embryogenesis receptor kinase 1 OS=Arabidopsis thaliana OX=3702 GN=SERK1 PE=1 SV=2	Somatic embryogenesis receptor kinase 1 [Dichanthelium oligosanthes]
c129648.graph_c0	1911.7	0.46	3.37826e-27	-9.48849	down	Biological Process: transcription, RNA-templated (GO:0001172);; Molecular Function: RNA binding (GO:0003723);; Molecular Function: RNA-directed 5'-3' RNA polymerase activity (GO:0003968);; Biological Process: transcription, DNA-templated (GO:0006351);; Cellular Component: viral capsid (GO:0019028);;	--	Potyvirus coat protein	--	coat protein [Carica papaya]
c129689.graph_c0	4.03	0	1.29567e-05	-5.27799	down	Cellular Component: fungal-type cell wall (GO:0009277);; Cellular Component: integral component of membrane (GO:0016021);; Cellular Component: anchored component of external side of plasma membrane (GO:0031362);; Biological Process: fungal-type cell wall organization (GO:0031505);; Molecular Function: 1,3-beta-glucanosyltransferase activity (GO:0042124);; Biological Process: fungal-type cell wall…	--	Glucanosyltransferase;; X8 domain	--	1,3-beta-glucanosyltransferase gel4 [Rhizoctonia solani]
c129784.graph_c0	5.17	0	0.00157227	-4.22707	down	Molecular Function: hydrolase activity, hydrolyzing O-glycosyl compounds (GO:0004553);; Cellular Component: extracellular region (GO:0005576);; Biological Process: carbohydrate metabolic process (GO:0005975);; Molecular Function: carbohydrate binding (GO:0030246);;	--	ML domain	--	Phosphatidylglycerol/phosphatidylinositol transfer protein [Rhizoctonia solani]
c129839.graph_c0	0.95	0	0.0181173	-3.51721	down	Cellular Component: membrane (GO:0016020);;	--	--	--	SUR7/pali family protein [Rhizoctonia solani AG-3 Rhs1AP]
c129959.graph_c0	0.94	0	0.0259874	-3.38497	down	Molecular Function: protein serine/threonine kinase activity (GO:0004674);; Molecular Function: ATP binding (GO:0005524);; Biological Process: protein phosphorylation (GO:0006468);; Molecular Function: phosphatidylinositol binding (GO:0035091);;	--	--	--	hypothetical protein BN14_04152 [Rhizoctonia solani AG-1 IB]
c129978.graph_c0	4.14333	0	0.00387884	-4.02431	down	Molecular Function: metalloendopeptidase activity (GO:0004222);; Cellular Component: peroxisome (GO:0005777);; Biological Process: proteolysis (GO:0006508);; Cellular Component: integral component of membrane (GO:0016021);; Biological Process: protein import into peroxisome matrix, docking (GO:0016560);; Cellular Component: Pex17p-Pex14p docking complex (GO:1990415);;	--	Peroxin 13, N-terminal region;; SH3 domain	--	Mitochondrial inner membrane protease ATP23 OS=Cryptococcus neoformans var, neoformans serotype D (strain JEC21 / ATCC MYA-565) GN=ATP23 PE=3 SV=1 [Rhizoctonia solani AG-1 IB]
c130068.graph_c0	5.25667	0	0.0020468	-4.19047	down	Biological Process: ribosomal large subunit assembly (GO:0000027);; Molecular Function: structural constituent of ribosome (GO:0003735);; Biological Process: translational termination (GO:0006415);; Cellular Component: cytosolic large ribosomal subunit (GO:0022625);;	K02866|5.90898e-104|cme:CYME_CMJ109C|K02866 large subunit ribosomal protein L10e | (RefSeq) 60S ribosomal protein L10	Ribosomal protein L16p/L10e	60S ribosomal protein L10 OS=Euphorbia esula OX=3993 GN=RPL10 PE=2 SV=1	60S ribosomal protein L10 AltName: Full=L9 [Rhizoctonia solani AG-1 IB]
c130222.graph_c0	4.94333	0	5.31279e-05	-4.92589	down	--	--	--	--	hypothetical protein RSOLAG22IIIB_03854 [Rhizoctonia solani]
c130764.graph_c0	0.813333	0	0.0259098	-3.38464	down	--	--	--	--	hypothetical protein BN14_07646 [Rhizoctonia solani AG-1 IB]
c130794.graph_c0	6.19333	1.26	0.0180834	-2.13273	down	--	--	Senescence regulator	--	uncharacterized protein LOC109850909 [Asparagus officinalis]
c130823.graph_c0	9.59	1.44	0.0470965	-2.36314	down	--	--	Complex 1 protein (LYR family)	--	PREDICTED: LYR motif-containing protein 4B [Phoenix dactylifera]
c131098.graph_c0	3.34333	0	0.0329147	-3.3041	down	Molecular Function: structural constituent of ribosome (GO:0003735);; Cellular Component: ribosome (GO:0005840);; Biological Process: translation (GO:0006412);;	K02938|1.82688e-124|tcc:TCM_000226|K02938 large subunit ribosomal protein L8e | (RefSeq) Ribosomal protein L2 family	Ribosomal Proteins L2, C-terminal domain;; Ribosomal Proteins L2, RNA binding domain	60S ribosomal protein L8-1 OS=Arabidopsis thaliana OX=3702 GN=RPL8A PE=1 SV=2	60S ribosomal protein L2/L8 [Rhizoctonia solani AG-3 Rhs1AP]
c131249.graph_c0	3.22	0	0.00183358	-4.2012	down	Cellular Component: ribosome (GO:0005840);;	K02937|4.82295e-80|jcu:105636212|K02937 large subunit ribosomal protein L7e | (RefSeq) 60S ribosomal protein L7-2-like	Ribosomal L30 N-terminal domain;; Ribosomal protein L30p/L7e	60S ribosomal protein L7-2 OS=Arabidopsis thaliana OX=3702 GN=RPL7B PE=1 SV=1	60s ribosomal protein L7 [Rhizoctonia solani AG-3 Rhs1AP]
c131310.graph_c0	3.28667	0	0.00302021	-4.05421	down	--	--	--	--	hypothetical protein V565_065490 [Rhizoctonia solani 123E]
c131333.graph_c0	2.57333	0	0.000159112	-4.79915	down	Molecular Function: oxidoreductase activity, acting on CH-OH group of donors (GO:0016614);; Molecular Function: flavin adenine dinucleotide binding (GO:0050660);; Biological Process: oxidation-reduction process (GO:0055114);;	--	D-arabinono-1,4-lactone oxidase	--	substrate-binding domain cholesterol oxidase [Rhizoctonia solani 123E]
c131441.graph_c0	4.73667	0	0.000837695	-4.42135	down	Molecular Function: nucleotide binding (GO:0000166);; Molecular Function: RNA 7-methylguanosine cap binding (GO:0000340);; Molecular Function: mRNA binding (GO:0003729);;	--	Nuclear cap-binding protein subunit 3	--	hypothetical protein RSOLAG22IIIB_06190 [Rhizoctonia solani]
c131549.graph_c0	0.05	4.02667	8.13021e-09	5.06577	up	--	--	--	--	hypothetical protein AOQ84DRAFT_298401, partial [Glonium stellatum]
c131551.graph_c0	26.9767	4.14	2.3978e-05	-2.67692	down	Molecular Function: protein serine/threonine kinase activity (GO:0004674);; Molecular Function: ATP binding (GO:0005524);; Cellular Component: nucleus (GO:0005634);; Cellular Component: cytosol (GO:0005829);; Cellular Component: plasma membrane (GO:0005886);; Biological Process: protein phosphorylation (GO:0006468);; Biological Process: response to nutrient (GO:0007584);; Biological Process: resp…	--	Protein kinase domain	CBL-interacting protein kinase 23 OS=Oryza sativa subsp. japonica OX=39947 GN=CIPK23 PE=2 SV=1	CBL-interacting serine/threonine-protein kinase 23-like isoform X1 [Hevea brasiliensis]
c131599.graph_c0	2.07	0	0.000633643	-4.3517	down	Molecular Function: adenosylhomocysteinase activity (GO:0004013);; Cellular Component: cytosol (GO:0005829);; Biological Process: one-carbon metabolic process (GO:0006730);;	K01251|6.58691e-104|zma:100274418|K01251 adenosylhomocysteinase [EC:3.3.1.1] | (RefSeq) uncharacterized LOC100274418	S-adenosyl-L-homocysteine hydrolase, NAD binding domain;; S-adenosyl-L-homocysteine hydrolase;; D-isomer specific 2-hydroxyacid dehydrogenase, NAD binding domain	Adenosylhomocysteinase OS=Catharanthus roseus OX=4058 GN=SAHH PE=2 SV=1	adenosylhomocysteinase [Rhizoctonia solani AG-1 IB]
c131693.graph_c0	1.58	0	0.0125005	-3.65118	down	--	--	von Willebrand factor type A domain;; von Willebrand factor type A domain	--	hypothetical protein RSOLAG22IIIB_09314 [Rhizoctonia solani]
c131795.graph_c0	1.63333	0	0.0278583	-3.34835	down	Cellular Component: plasma membrane (GO:0005886);; Cellular Component: integral component of membrane (GO:0016021);;	--	SUR7/PalI family	--	hypothetical protein RSAG8_00249, partial [Rhizoctonia solani AG-8 WAC10335]
c131824.graph_c0	1.07667	0	0.00255983	-4.04667	down	Molecular Function: hydrolase activity, hydrolyzing O-glycosyl compounds (GO:0004553);; Cellular Component: extracellular region (GO:0005576);; Biological Process: carbohydrate metabolic process (GO:0005975);; Molecular Function: carbohydrate binding (GO:0030246);;	--	--	--	hypothetical protein RSOLAG22IIIB_04032 [Rhizoctonia solani]
c131857.graph_c1	0.996667	0	0.0460861	-3.15639	down	Cellular Component: integral component of membrane (GO:0016021);;	--	DnaJ domain	Chaperone protein dnaJ GFA2, mitochondrial OS=Arabidopsis thaliana OX=3702 GN=GFA2 PE=2 SV=1	hypothetical protein RSOLAG22IIIB_09224 [Rhizoctonia solani]
c131869.graph_c0	2.12333	0.00666667	0.000892676	-4.36819	down	Biological Process: regulation of cyclin-dependent protein serine/threonine kinase activity (GO:0000079);; Cellular Component: cyclin-dependent protein kinase holoenzyme complex (GO:0000307);; Cellular Component: nucleus (GO:0005634);; Biological Process: positive regulation of macroautophagy (GO:0016239);; Molecular Function: cyclin-dependent protein serine/threonine kinase regulator activity (G…	--	Cyclin	Cyclin-U4-3 OS=Arabidopsis thaliana OX=3702 GN=CYCU4-3 PE=1 SV=1	hypothetical protein A1O9_01996 [Exophiala aquamarina CBS 119918]
c131900.graph_c0	4.96	0	7.35718e-05	-4.93126	down	Molecular Function: single-stranded DNA binding (GO:0003697);; Molecular Function: endonuclease activity (GO:0004519);; Cellular Component: nucleus (GO:0005634);; Cellular Component: ribosome (GO:0005840);; Biological Process: carbohydrate metabolic process (GO:0005975);; Biological Process: nucleotide-excision repair (GO:0006289);; Molecular Function: transferase activity, transferring hexosyl g…	K02936|3.92981e-87|pop:POPTR_0004s11250g|K02936 large subunit ribosomal protein L7Ae | (RefSeq) 60S ribosomal protein L7a	Ribosomal protein L7Ae/L30e/S12e/Gadd45 family	60S ribosomal protein L7a-2 OS=Arabidopsis thaliana OX=3702 GN=RPL7AB PE=2 SV=1	60S ribosomal protein L8 [Rhizoctonia solani]
c131939.graph_c1	1.27	0	0.00545047	-3.89401	down	Cellular Component: mitochondrion (GO:0005739);; Molecular Function: transferase activity (GO:0016740);;	--	NAT, N-acetyltransferase, of N-acetylglutamate synthase	--	hypothetical protein RSOLAG1IB_08850 [Rhizoctonia solani AG-1 IB]
c131983.graph_c1	1.17667	0	0.0382624	-3.23001	down	--	--	Protein of unknown function DUF89	--	Protein-glutamate O-methyltransferase SPCC1393,13 [Schizosaccharomyces pombe 972h-] [Rhizoctonia solani]
c132007.graph_c0	2.09	0.0766667	0.0474308	-2.97913	down	Biological Process: amino acid transmembrane transport (GO:0003333);; Molecular Function: amino acid transmembrane transporter activity (GO:0015171);; Cellular Component: integral component of membrane (GO:0016021);;	--	Amino acid permease;; Amino acid permease	--	hypothetical protein A1O7_03977 [Cladophialophora yegresii CBS 114405]
c132055.graph_c0	75.4967	1.24	6.90579e-07	-4.7889	down	Biological Process: flavonoid biosynthetic process (GO:0009813);; Molecular Function: chalcone isomerase activity (GO:0045430);;	--	Chalcone-flavanone isomerase	Probable chalcone--flavonone isomerase 3 OS=Arabidopsis thaliana OX=3702 GN=CHI3 PE=1 SV=1	chalcone-flavanone isomerase [Ornithogalum longebracteatum]
c132087.graph_c0	11.8233	0	4.34957e-06	-5.51696	down	--	--	CFEM domain	--	hypothetical protein RSOLAG22IIIB_11928 [Rhizoctonia solani]
c132233.graph_c0	4.15667	0.99	0.0152564	-2.02233	down	--	--	--	Pathogen-related protein OS=Hordeum vulgare OX=4513 PE=2 SV=2	pathogen-related protein-like [Asparagus officinalis]
c132247.graph_c0	5.21333	0	0.020049	-3.48938	down	Molecular Function: translation initiation factor activity (GO:0003743);; Cellular Component: nucleus (GO:0005634);; Cellular Component: cytosol (GO:0005829);; Biological Process: translational initiation (GO:0006413);; Molecular Function: RNA strand annealing activity (GO:0033592);;	K03236|5.77683e-55|bpg:Bathy17g01960|K03236 translation initiation factor 1A | (RefSeq) Eukaryotic translation initiation factor 1A, X-chromosomal	Translation initiation factor 1A / IF-1	Eukaryotic translation initiation factor 1A OS=Triticum aestivum OX=4565 PE=1 SV=2	Eukaryotic translation initiation factor 1A, X-chromosomal [Rhizoctonia solani]
c132275.graph_c0	0	1.14667	0.0109163	3.67116	up	--	--	--	--	hypothetical protein PIIN_01520 [Serendipita indica DSM 11827]
c132296.graph_c0	2.22	0	0.0106365	-3.7172	down	Cellular Component: mitochondrion (GO:0005739);; Molecular Function: ubiquinol-cytochrome-c reductase activity (GO:0008121);; Molecular Function: metal ion binding (GO:0046872);; Biological Process: oxidation-reduction process (GO:0055114);; Biological Process: hydrogen ion transmembrane transport (GO:1902600);;	K00415|3.15269e-50|zma:100191558|K00415 ubiquinol-cytochrome c reductase core subunit 2 | (RefSeq) uncharacterized LOC100191558	Insulinase (Peptidase family M16)	Mitochondrial-processing peptidase subunit alpha OS=Solanum tuberosum OX=4113 GN=MPP PE=1 SV=1	ubiquinol-cytochrome C reductase core subunit 2 [Rhizoctonia solani 123E]
c132354.graph_c0	5.01333	0	0.00105796	-4.35957	down	Molecular Function: structural constituent of ribosome (GO:0003735);; Cellular Component: cytosol (GO:0005829);; Cellular Component: ribosome (GO:0005840);; Biological Process: translation (GO:0006412);;	K02873|5.5528e-53|apro:F751_5591|K02873 large subunit ribosomal protein L13e | (RefSeq) 60S ribosomal protein L13-2	Ribosomal protein L13e	60S ribosomal protein L13-1 OS=Arabidopsis thaliana OX=3702 GN=RPL13B PE=1 SV=1	ribosomal protein large subunit 13 [Rhizoctonia solani AG-1 IA]
c132358.graph_c0	12.5533	0	1.17577e-06	-5.7065	down	Molecular Function: hydrolase activity, hydrolyzing O-glycosyl compounds (GO:0004553);; Cellular Component: extracellular region (GO:0005576);; Biological Process: carbohydrate metabolic process (GO:0005975);; Molecular Function: carbohydrate binding (GO:0030246);;	--	Protein of unknown function (DUF3421)	--	carbohydrate-binding module family 12 protein, putative [Rhizoctonia solani AG-3 Rhs1AP]
c132375.graph_c0	4.91333	0	0.00212619	-4.21355	down	--	--	Senescence-associated protein	--	hypothetical protein BN14_07030 [Rhizoctonia solani AG-1 IB]
c132467.graph_c0	1.03667	0	0.0286605	-3.33242	down	--	--	--	--	LisH protein [Rhizoctonia solani 123E]
c132472.graph_c0	12.4833	0.0866667	0.00234369	-3.96903	down	Molecular Function: ATP binding (GO:0005524);; Cellular Component: mitochondrial proton-transporting ATP synthase, catalytic core (GO:0005754);; Biological Process: ATP synthesis coupled proton transport (GO:0015986);; Biological Process: ATP hydrolysis coupled proton transport (GO:0015991);; Molecular Function: proton-transporting ATP synthase activity, rotational mechanism (GO:0046933);; Molecu…	K02133|5.08133e-177|gsl:Gasu_47560|K02133 F-type H+-transporting ATPase subunit beta [EC:3.6.3.14] | (RefSeq) F-type H+-transporting ATPase subunit beta	ATP synthase alpha/beta family, nucleotide-binding domain;; ATP synthase alpha/beta family, beta-barrel domain	ATP synthase subunit beta-3, mitochondrial OS=Arabidopsis thaliana OX=3702 GN=At5g08680 PE=1 SV=1	ATP synthase subunit beta, mitochondrial, partial [Rhizoctonia solani AG-8 WAC10335]
c132585.graph_c0	5.42333	0	0.000749393	-4.45014	down	Cellular Component: membrane (GO:0016020);;	--	--	--	hypothetical protein RSOL_494390 [Rhizoctonia solani AG-3 Rhs1AP]
c132610.graph_c0	1.27333	0	0.0159337	-3.5567	down	Molecular Function: catalytic activity (GO:0003824);; Molecular Function: metal ion binding (GO:0046872);;	--	--	--	SNF2 family amino-terminal protein [Rhizoctonia solani 123E]
c132637.graph_c0	11.2567	0	0.000797302	-4.44217	down	Molecular Function: isomerase activity (GO:0016853);;	--	--	--	putative peptidyl-prolyl isomerase D (cyclophilin D) [Rhizoctonia solani 123E]
c132638.graph_c0	1.02	0	0.00647047	-3.85513	down	Cellular Component: cytoplasm (GO:0005737);; Cellular Component: integral component of membrane (GO:0016021);; Biological Process: protein ubiquitination (GO:0016567);; Molecular Function: ligase activity (GO:0016874);; Cellular Component: intracellular organelle (GO:0043229);; Biological Process: cellular response to organic substance (GO:0071310);;	K10268|8.11614e-20|smo:SELMODRAFT_410553|K10268 F-box and leucine-rich repeat protein 2/20 | (RefSeq) hypothetical protein	Leucine Rich repeats (2 copies);; Leucine Rich repeat	F-box protein SKP2A OS=Arabidopsis thaliana OX=3702 GN=SKP2A PE=1 SV=1	SCF E3 ubiquitin ligase complex F-box protein grrA OS=Emericella nidulans (strain FGSC A4 / ATCC 38163 / CBS 112,46 / NRRL 194 / M139) GN=grrA PE=2 SV=1 [Rhizoctonia solani AG-1 IB]
c132831.graph_c0	0	9.56333	7.32831e-07	5.66166	up	--	--	--	--	hypothetical protein PIIN_05021 [Serendipita indica DSM 11827]
c132953.graph_c0	3.74667	0	0.00161404	-4.2575	down	Molecular Function: signal transducer activity (GO:0004871);; Cellular Component: heterotrimeric G-protein complex (GO:0005834);; Biological Process: G-protein coupled receptor signaling pathway (GO:0007186);;	--	GGL domain	--	Guanine nucleotide-binding protein subunit gamma [Rhizoctonia solani]
c133225.graph_c0	1.49333	0	0.0438482	-3.18412	down	--	--	--	--	hypothetical protein A1O9_05186 [Exophiala aquamarina CBS 119918]
c133295.graph_c0	1.5	0	0.00012021	-4.83106	down	Molecular Function: alpha,alpha-trehalose-phosphate synthase (UDP-forming) activity (GO:0003825);; Molecular Function: protein kinase activity (GO:0004672);; Molecular Function: ATP binding (GO:0005524);; Biological Process: trehalose biosynthetic process (GO:0005992);; Biological Process: protein phosphorylation (GO:0006468);;	K16055|2.99677e-114|olu:OSTLU_991|K16055 trehalose 6-phosphate synthase/phosphatase [EC:2.4.1.15 3.1.3.12] | (RefSeq) hypothetical protein	Glycosyltransferase family 20;; Trehalose-phosphatase	Alpha,alpha-trehalose-phosphate synthase [UDP-forming] 1 OS=Arabidopsis thaliana OX=3702 GN=TPS1 PE=1 SV=1	alpha,alpha-trehalose-phosphate synthase (UDP-forming) [Rhizoctonia solani AG-1 IB]
c133325.graph_c0	7.57667	0.38	0.000345977	-3.69942	down	Biological Process: ion transport (GO:0006811);; Molecular Function: potassium ion transmembrane transporter activity (GO:0015079);; Cellular Component: membrane (GO:0016020);;	K03549|5.34035e-39|egu:105050970|K03549 KUP system potassium uptake protein | (RefSeq) potassium transporter 5	--	Potassium transporter 5 OS=Oryza sativa subsp. japonica OX=39947 GN=HAK5 PE=2 SV=2	PREDICTED: potassium transporter 5 [Phoenix dactylifera]
c133377.graph_c0	1.87333	0	0.00970613	-3.7475	down	--	--	--	--	Actin cytoskeleton-regulatory complex protein pan1 [Aspergillus clavatus NRRL 1] [Rhizoctonia solani]
c133426.graph_c0	1.67333	0	0.00152498	-4.18942	down	--	--	--	--	hypothetical protein Egran_03892 [Elaphomyces granulatus]
c133502.graph_c0	0	2.47333	0.00162684	4.16345	up	Molecular Function: nucleotide binding (GO:0000166);; Molecular Function: microtubule motor activity (GO:0003777);; Cellular Component: kinesin complex (GO:0005871);; Biological Process: microtubule-based movement (GO:0007018);; Molecular Function: ATPase activity (GO:0016887);;	K10398|6.93547e-70|egu:105055715|K10398 kinesin family member 11 | (RefSeq) kinesin-like protein KIN-10A	Kinesin motor domain	Kinesin-like protein KIN-10A OS=Arabidopsis thaliana OX=3702 GN=KIN10A PE=1 SV=1	PREDICTED: kinesin-like protein KIN-10A [Elaeis guineensis]
c133546.graph_c0	3.28333	0	0.000109753	-4.88564	down	Biological Process: cellular process (GO:0009987);; Molecular Function: metal ion binding (GO:0046872);;	K18753|5.30299e-30|smo:SELMODRAFT_112852|K18753 butyrate response factor 1 | (RefSeq) hypothetical protein	Zinc finger C-x8-C-x5-C-x3-H type (and similar)	Zinc finger CCCH domain-containing protein 39 OS=Oryza sativa subsp. japonica OX=39947 GN=Os05g0576300 PE=2 SV=1	Zinc finger protein 36, C3H1 type-like 2 [Rhizoctonia solani]
c133548.graph_c0	1.42667	0	0.0107655	-3.71203	down	--	--	CUE domain	--	CUE domain protein [Rhizoctonia solani 123E]
c133565.graph_c0	1.97	0	0.00785113	-3.79959	down	--	--	--	--	hypothetical protein RSOLAG1IB_04724 [Rhizoctonia solani AG-1 IB]
c133627.graph_c0	2.17333	0	0.0144183	-3.61178	down	Molecular Function: metalloendopeptidase activity (GO:0004222);; Biological Process: protein processing involved in protein targeting to mitochondrion (GO:0006627);; Cellular Component: mitochondrial processing peptidase complex (GO:0017087);; Molecular Function: metal ion binding (GO:0046872);;	K17732|5.47298e-131|olu:OSTLU_29535|K17732 mitochondrial-processing peptidase subunit beta [EC:3.4.24.64] | (RefSeq) hypothetical protein	Insulinase (Peptidase family M16);; Peptidase M16 inactive domain	Probable mitochondrial-processing peptidase subunit beta, mitochondrial OS=Arabidopsis thaliana OX=3702 GN=At3g02090 PE=1 SV=2	mitochondrial processing peptidase [Rhizoctonia solani]
c133674.graph_c0	1.78333	0	0.00222346	-4.13915	down	Molecular Function: GTP binding (GO:0005525);;	K16944|4.19033e-75|pxb:103942743|K16944 septin 7 | (RefSeq) cell division control protein 3-like	Septin;; 50S ribosome-binding GTPase	--	Septin homolog spn3 [Rhizoctonia solani AG-1 IB]
c133731.graph_c0	2.99667	0	0.00491473	-3.92526	down	Molecular Function: GTPase activity (GO:0003924);; Molecular Function: structural constituent of cytoskeleton (GO:0005200);; Molecular Function: GTP binding (GO:0005525);; Cellular Component: cytoplasm (GO:0005737);; Cellular Component: microtubule (GO:0005874);; Biological Process: microtubule-based process (GO:0007017);;	K07375|6.02498e-113|mdm:103407673|K07375 tubulin beta | (RefSeq) tubulin beta-2 chain-like	Tubulin C-terminal domain	Tubulin beta-7 chain OS=Oryza sativa subsp. japonica OX=39947 GN=TUBB7 PE=2 SV=2	Tubulin beta chain AltName: Full=Beta-tubulin [Rhizoctonia solani AG-1 IB]
c133731.graph_c1	2.94333	0	0.0026952	-4.0947	down	Molecular Function: GTPase activity (GO:0003924);; Molecular Function: structural constituent of cytoskeleton (GO:0005200);; Molecular Function: GTP binding (GO:0005525);; Cellular Component: cytoplasm (GO:0005737);; Cellular Component: microtubule (GO:0005874);; Biological Process: microtubule-based process (GO:0007017);;	K07375|1.21769e-137|olu:OSTLU_28827|K07375 tubulin beta | (RefSeq) hypothetical protein	Tubulin/FtsZ family, GTPase domain;; Misato Segment II tubulin-like domain	Tubulin beta-1 chain OS=Cyanophora paradoxa OX=2762 GN=TUBB1 PE=2 SV=1	Tubulin beta chain AltName: Full=Beta-tubulin [Rhizoctonia solani AG-1 IB]
c133754.graph_c0	1.95	0	0.000335264	-4.62979	down	Biological Process: ubiquitin-dependent protein catabolic process (GO:0006511);; Biological Process: protein deubiquitination (GO:0016579);; Molecular Function: thiol-dependent ubiquitinyl hydrolase activity (GO:0036459);;	K11838|3.96923e-114|gmx:100337654|K11838 ubiquitin carboxyl-terminal hydrolase 7 [EC:3.4.19.12] | (RefSeq) ubiquitin specific protease 12	ICP0-binding domain of Ubiquitin-specific protease 7;; Ubiquitin-specific protease C-terminal;; Ubiquitin carboxyl-terminal hydrolase	Ubiquitin carboxyl-terminal hydrolase 12 OS=Arabidopsis thaliana OX=3702 GN=UBP12 PE=1 SV=2	ubiquitin carboxyl-terminal hydrolase [Rhizoctonia solani 123E]
c133811.graph_c0	2.85667	0	0.0140991	-3.63233	down	--	--	--	--	geranylgeranyl pyrophosphate synthetase, putative [Rhizoctonia solani AG-3 Rhs1AP]
c133825.graph_c0	1.58333	0	0.0361737	-3.25231	down	Molecular Function: binding (GO:0005488);;	--	--	--	Metal-binding regulatory protein cuf1 OS=Schizosaccharomyces pombe (strain 972 / ATCC 24843) GN=cuf1 PE=1 SV=1 [Rhizoctonia solani AG-1 IB]
c133901.graph_c0	2.33	0	0.00133945	-4.31097	down	Cellular Component: integral component of membrane (GO:0016021);;	--	Protein of unknown function (DUF1479)	--	putative clavaminate synthase-like protein [Rhizoctonia solani 123E]
c133906.graph_c0	0	2.48	1.24697e-05	5.15742	up	--	--	--	--	hypothetical protein PIIN_03610 [Serendipita indica DSM 11827]
c133941.graph_c0	1.58333	0	0.0151207	-3.59829	down	Molecular Function: ubiquitin-protein transferase activity (GO:0004842);; Molecular Function: zinc ion binding (GO:0008270);; Cellular Component: integral component of membrane (GO:0016021);; Biological Process: protein ubiquitination (GO:0016567);; Cellular Component: intracellular organelle (GO:0043229);;	K11968|1.58442e-68|brp:103836505|K11968 ariadne-1 [EC:2.3.2.27] | (RefSeq) probable E3 ubiquitin-protein ligase ARI5	IBR domain, a half RING-finger domain;; Zinc finger, C3HC4 type (RING finger)	Probable E3 ubiquitin-protein ligase ARI5 OS=Arabidopsis thaliana OX=3702 GN=ARI5 PE=2 SV=1	hypothetical protein RSAG8_04437, partial [Rhizoctonia solani AG-8 WAC10335]
c134026.graph_c0	2.56667	0.0466667	0.0102112	-3.49665	down	Molecular Function: nucleoside diphosphate kinase activity (GO:0004550);; Molecular Function: ATP binding (GO:0005524);; Cellular Component: nucleus (GO:0005634);; Cellular Component: mitochondrial intermembrane space (GO:0005758);; Cellular Component: cytosol (GO:0005829);; Biological Process: GTP biosynthetic process (GO:0006183);; Biological Process: UTP biosynthetic process (GO:0006228);; Bio…	K00940|9.21376e-72|obr:102713577|K00940 nucleoside-diphosphate kinase [EC:2.7.4.6] | (RefSeq) nucleoside diphosphate kinase 1	Nucleoside diphosphate kinase	Nucleoside diphosphate kinase 1 OS=Saccharum officinarum OX=4547 GN=NDPK1 PE=1 SV=1	nucleoside diphosphate kinase, partial [Colletotrichum incanum]
c134056.graph_c0	1.51667	0	0.0106691	-3.71887	down	Molecular Function: succinate dehydrogenase activity (GO:0000104);; Molecular Function: heme binding (GO:0020037);; Molecular Function: metal ion binding (GO:0046872);; Biological Process: oxidation-reduction process (GO:0055114);;	--	FAD binding domain;; Cytochrome b5-like Heme/Steroid binding domain;; FAD dependent oxidoreductase;; NAD(P)-binding Rossmann-like domain;; FAD dependent oxidoreductase;; Pyridine nucleotide-disulphide oxidoreductase;; FAD binding domain;; Glucose inhibited division protein A;; HI0933-like protein;; Flavin containing amine oxidoreductase	Cytochrome b5 OS=Oryza sativa subsp. japonica OX=39947 GN=Os05g0108800 PE=2 SV=2	fumarate reductase [Rhizoctonia solani AG-3 Rhs1AP]
c134083.graph_c0	1.84	0	0.0361606	-3.25749	down	--	K18666|2.90333e-11|smo:SELMODRAFT_88393|K18666 activating signal cointegrator complex subunit 1 | (RefSeq) hypothetical protein	AKAP7 2'5' RNA ligase-like domain	--	AKAP7 2&apos;5&apos; RNA ligase-like domain protein [Rhizoctonia solani AG-3 Rhs1AP]
c134103.graph_c0	1.21667	0	0.00483886	-3.94339	down	Molecular Function: nucleotide binding (GO:0000166);; Molecular Function: nucleic acid binding (GO:0003676);; Molecular Function: alpha,alpha-trehalose-phosphate synthase (UDP-forming) activity (GO:0003825);; Molecular Function: trehalose-phosphatase activity (GO:0004805);; Cellular Component: alpha,alpha-trehalose-phosphate synthase complex (UDP-forming) (GO:0005946);; Biological Process: trehal…	K16055|3.86624e-107|ccp:CHC_T00002090001|K16055 trehalose 6-phosphate synthase/phosphatase [EC:2.4.1.15 3.1.3.12] | (RefSeq) hypothetical protein	Glycosyltransferase family 20;; Trehalose-phosphatase;; haloacid dehalogenase-like hydrolase	Probable alpha,alpha-trehalose-phosphate synthase [UDP-forming] 7 OS=Arabidopsis thaliana OX=3702 GN=TPS7 PE=1 SV=1	trehalose 6-phosphate phosphatase, glycosyltransferase family 20 protein [Rhizoctonia solani 123E]
c134126.graph_c0	3.06333	0	0.00165066	-4.19976	down	Molecular Function: translation elongation factor activity (GO:0003746);; Molecular Function: glutathione transferase activity (GO:0004364);; Biological Process: translational elongation (GO:0006414);;	K03233|3.36997e-15|aly:ARALYDRAFT_471063|K03233 elongation factor 1-gamma | (RefSeq) hypothetical protein	Glutathione S-transferase, N-terminal domain;; Glutathione S-transferase, C-terminal domain;; Glutathione S-transferase, C-terminal domain;; Glutathione S-transferase, C-terminal domain;; Glutathione S-transferase, N-terminal domain	Probable elongation factor 1-gamma 1 OS=Arabidopsis thaliana OX=3702 GN=At1g09640 PE=1 SV=1	Elongation factor 1-gamma Short=EF-1-gamma [Rhizoctonia solani AG-1 IB]
c134179.graph_c0	2.03	0	0.00687964	-3.83219	down	Biological Process: carbohydrate metabolic process (GO:0005975);; Molecular Function: hydrolase activity, acting on carbon-nitrogen (but not peptide) bonds (GO:0016810);;	--	Polysaccharide deacetylase	--	hypothetical protein RSOLAG22IIIB_12883 [Rhizoctonia solani]
c134293.graph_c0	2.83	0	0.0315306	-3.31931	down	Cellular Component: integral component of membrane (GO:0016021);;	--	--	--	SKG6 domain protein [Rhizoctonia solani AG-3 Rhs1AP]
c134294.graph_c1	1.88	0	0.00783714	-3.78965	down	Biological Process: MAPK cascade (GO:0000165);; Molecular Function: MAP kinase activity (GO:0004707);; Molecular Function: ATP binding (GO:0005524);; Cellular Component: intracellular (GO:0005622);;	K14512|1.09674e-116|mpp:MICPUCDRAFT_27380|K14512 mitogen-activated protein kinase 6 [EC:2.7.11.24] | (RefSeq) hypothetical protein	Protein kinase domain;; Protein tyrosine kinase	Mitogen-activated protein kinase 4 OS=Oryza sativa subsp. japonica OX=39947 GN=MPK4 PE=2 SV=1	MAP kinase [Rhizoctonia solani AG-3 Rhs1AP]
c134354.graph_c0	3.13667	0.0366667	2.61368e-10	-5.48872	down	Molecular Function: binding (GO:0005488);; Biological Process: DNA metabolic process (GO:0006259);;	--	Integrase core domain;; His(2)-Cys(2) zinc finger	--	hypothetical protein HIM_11049 [Hirsutella minnesotensis 3608]
c134354.graph_c1	2.15667	0	0.000587715	-4.37569	down	--	--	--	--	hypothetical protein CI238_13465, partial [Colletotrichum incanum]
c134359.graph_c0	2.11333	0	0.000479517	-4.47264	down	Cellular Component: integral component of membrane (GO:0016021);;	--	Lytic transglycolase	--	rare lipoprotein A-like double-psi beta-barrel protein [Rhizoctonia solani AG-3 Rhs1AP]
c134362.graph_c0	2.31667	0	0.00288654	-4.11872	down	Molecular Function: magnesium ion binding (GO:0000287);; Molecular Function: translation initiation factor activity (GO:0003743);; Molecular Function: ribose phosphate diphosphokinase activity (GO:0004749);; Biological Process: translational initiation (GO:0006413);; Biological Process: ribonucleoside monophosphate biosynthetic process (GO:0009156);; Biological Process: nucleotide biosynthetic pr…	K15026|1.92699e-86|smo:SELMODRAFT_149237|K15026 translation initiation factor 2A | (RefSeq) hypothetical protein	Eukaryotic translation initiation factor eIF2A	Eukaryotic translation initiation factor 3 subunit B OS=Arabidopsis thaliana OX=3702 GN=TIF3B1 PE=1 SV=1	Eukaryotic translation initiation factor 2A OS=Schizosaccharomyces pombe (strain 972 / ATCC 24843) GN=SPBC4B4,04 PE=3 SV=1 [Rhizoctonia solani AG-1 IB]
c134432.graph_c0	1.69	0	0.0253756	-3.39715	down	Cellular Component: integral component of membrane (GO:0016021);;	--	Tetratricopeptide repeat	Translocon at the outer membrane of chloroplasts 64 OS=Pisum sativum OX=3888 GN=TOC64 PE=1 SV=1	hypothetical protein RSAG8_03819, partial [Rhizoctonia solani AG-8 WAC10335]
c134448.graph_c0	0	1.81	0.0218529	3.45055	up	--	--	--	--	hypothetical protein PIIN_03532 [Serendipita indica DSM 11827]
c134671.graph_c0	1.27667	0	0.0310807	-3.30475	down	Molecular Function: glutamine-fructose-6-phosphate transaminase (isomerizing) activity (GO:0004360);; Biological Process: carbohydrate metabolic process (GO:0005975);; Molecular Function: carbohydrate binding (GO:0030246);; Biological Process: carbohydrate derivative biosynthetic process (GO:1901137);;	K00820|3.91054e-113|csl:COCSUDRAFT_27849|K00820 glucosamine--fructose-6-phosphate aminotransferase (isomerizing) [EC:2.6.1.16] | (RefSeq) isomerising glucosamine-fructose-6-phosphate aminotransferase	SIS domain	Glutamine--fructose-6-phosphate aminotransferase [isomerizing] OS=Cyanidium caldarium OX=2771 GN=glmS PE=3 SV=3	glucosamine--fructose-6-phosphate aminotransferase [Rhizoctonia solani AG-1 IA]
c134802.graph_c0	1.92333	0	0.00017878	-4.75051	down	Cellular Component: Golgi membrane (GO:0000139);; Molecular Function: sugar:proton symporter activity (GO:0005351);; Biological Process: carbohydrate transport (GO:0008643);; Biological Process: proton transport (GO:0015992);; Cellular Component: integral component of membrane (GO:0016021);;	K15272|8.96585e-33|csl:COCSUDRAFT_60937|K15272 solute carrier family 35 (UDP-sugar transporter), member A1/2/3 | (RefSeq) hypothetical protein	Nucleotide-sugar transporter	CMP-sialic acid transporter 1 OS=Oryza sativa subsp. japonica OX=39947 GN=CSTLP1 PE=2 SV=1	UDP-galactose transporter OS=Schizosaccharomyces pombe (strain 972 / ATCC 24843) GN=gms1 PE=2 SV=3 [Rhizoctonia solani AG-1 IB]
c134810.graph_c0	2.43667	0	0.00094749	-4.39563	down	Molecular Function: G-protein coupled receptor binding (GO:0001664);; Molecular Function: GTPase activity (GO:0003924);; Molecular Function: signal transducer activity (GO:0004871);; Molecular Function: GTP binding (GO:0005525);; Cellular Component: heterotrimeric G-protein complex (GO:0005834);; Biological Process: G-protein coupled receptor signaling pathway (GO:0007186);; Molecular Function: G…	K04630|1.11025e-72|bvg:104885887|K04630 guanine nucleotide-binding protein G(i) subunit alpha | (RefSeq) guanine nucleotide-binding protein subunit alpha-like	G-protein alpha subunit;; ADP-ribosylation factor family;; Gtr1/RagA G protein conserved region	Guanine nucleotide-binding protein alpha-2 subunit OS=Pisum sativum OX=3888 GN=GPA2 PE=2 SV=1	Guanine nucleotide-binding protein subunit alpha [Coprinellus congregatus] [Rhizoctonia solani]
c134898.graph_c0	3.40667	0	1.8343e-05	-5.23795	down	Molecular Function: 5-methyltetrahydropteroyltriglutamate-homocysteine S-methyltransferase activity (GO:0003871);; Cellular Component: nucleus (GO:0005634);; Cellular Component: cytosol (GO:0005829);; Molecular Function: zinc ion binding (GO:0008270);; Biological Process: L-methionine biosynthetic process from homoserine via O-acetyl-L-homoserine and cystathionine (GO:0019280);; Biological Proces…	K00549|0|pper:PRUPE_ppa001783mg|K00549 5-methyltetrahydropteroyltriglutamate--homocysteine methyltransferase [EC:2.1.1.14] | (RefSeq) hypothetical protein	Cobalamin-independent synthase, Catalytic domain;; Cobalamin-independent synthase, N-terminal domain	5-methyltetrahydropteroyltriglutamate--homocysteine methyltransferase OS=Mesembryanthemum crystallinum OX=3544 GN=METE PE=2 SV=1	5-methyltetrahydropteroyltriglutamate-homocysteine S-methyltransferase [Rhizoctonia solani AG-3 Rhs1AP]
c134997.graph_c0	1.01333	0	0.00065146	-4.44016	down	Cellular Component: cytoplasm (GO:0005737);; Biological Process: regulation of pheromone-dependent signal transduction involved in conjugation with cellular fusion (GO:0010969);; Biological Process: intracellular signal transduction (GO:0035556);; Biological Process: negative regulation of signal transduction involved in conjugation with cellular fusion (GO:0060240);;	--	Regulator of G protein signaling domain;; Domain found in Dishevelled, Egl-10, and Pleckstrin (DEP)	--	regulator of G-protein signaling protein, putative [Rhizoctonia solani AG-3 Rhs1AP]
c135040.graph_c0	3.77333	0.213333	0.000243286	-3.52959	down	--	--	WRKY DNA -binding domain	Probable WRKY transcription factor 40 OS=Arabidopsis thaliana OX=3702 GN=WRKY40 PE=1 SV=1	probable WRKY transcription factor 40 [Asparagus officinalis]
c135041.graph_c0	88.2333	264.67	0.0244077	1.40432	up	Cellular Component: photosystem II oxygen evolving complex (GO:0009654);; Biological Process: photosynthesis (GO:0015979);; Cellular Component: integral component of membrane (GO:0016021);;	K03541|2.65628e-32|gmx:100499745|K03541 photosystem II 10kDa protein | (RefSeq) uncharacterized LOC100499745	Photosystem II 10 kDa polypeptide PsbR	Photosystem II 10 kDa polypeptide, chloroplastic OS=Nicotiana tabacum OX=4097 GN=PSBR PE=2 SV=1	Photosystem II PsbR, partial [Parasponia andersonii]
c135216.graph_c0	3.04333	0	0.0417948	-3.19099	down	--	--	--	--	hypothetical protein RSOL_144050 [Rhizoctonia solani AG-3 Rhs1AP]
c135290.graph_c0	2.13	0	0.0139568	-3.60604	down	--	--	--	--	hypothetical protein AG1IA_04138 [Rhizoctonia solani AG-1 IA]
c135338.graph_c1	31.9433	200.833	0.0455476	2.19545	up	--	--	Flavivirus DEAD domain;; Helicase conserved C-terminal domain	--	--
c135338.graph_c2	3.67	324.667	1.61177e-10	5.45362	up	--	--	Potyviridae polyprotein	--	--
c135338.graph_c3	4.37	54.6	0.0230105	2.82399	up	--	--	Potyviridae polyprotein	--	--
c135339.graph_c0	5.5	0.91	0.034129	-2.29902	down	Cellular Component: membrane (GO:0016020);;	--	Thaumatin family	Thaumatin-like protein 1 OS=Prunus persica OX=3760 PE=2 SV=1	thaumatin-like protein 1b [Asparagus officinalis]
c135357.graph_c0	15.6067	4.14333	0.00209456	-1.97766	down	--	--	EF-hand domain;; EF hand;; EF-hand domain pair;; EF-hand domain pair;; EF hand	Probable calcium-binding protein CML29 OS=Oryza sativa subsp. japonica OX=39947 GN=CML29 PE=2 SV=1	PREDICTED: probable calcium-binding protein CML29 [Musa acuminata subsp. malaccensis]
c135359.graph_c0	7.77667	0	4.77378e-07	-5.73071	down	Molecular Function: electron carrier activity (GO:0009055);; Cellular Component: integral component of membrane (GO:0016021);;	--	--	--	hypothetical protein RSOLAG22IIIB_06973 [Rhizoctonia solani]
c135497.graph_c0	11.14	0	4.80888e-07	-5.86038	down	Molecular Function: FMN binding (GO:0010181);; Molecular Function: oxidoreductase activity (GO:0016491);; Molecular Function: heme binding (GO:0020037);; Molecular Function: metal ion binding (GO:0046872);; Biological Process: oxidation-reduction process (GO:0055114);;	--	Ferritin-like domain	--	cytochrome b2 (L-lactate ferricytochrome C oxidoreductase) protein [Rhizoctonia solani 123E]
c135509.graph_c0	2.67667	0	0.00808578	-3.80404	down	Molecular Function: fructose-bisphosphate aldolase activity (GO:0004332);; Biological Process: glycolytic process (GO:0006096);; Molecular Function: zinc ion binding (GO:0008270);;	K01624|1.046e-143|bpg:Bathy11g01440|K01624 fructose-bisphosphate aldolase, class II [EC:4.1.2.13] | (RefSeq) fructose-bisphosphate aldolase	Fructose-bisphosphate aldolase class-II	--	Fructose-bisphosphate aldolase, partial [Rhizoctonia solani AG-8 WAC10335]
c135549.graph_c0	0.993333	0	0.00915795	-3.74805	down	Biological Process: proteolysis (GO:0006508);; Molecular Function: peptidase activity (GO:0008233);; Biological Process: cellular protein metabolic process (GO:0044267);;	--	--	--	JAB1/Mov34/MPN/PAD-1 ubiquitin protease [Rhizoctonia solani AG-3 Rhs1AP]
c135586.graph_c0	3.10667	0	0.028717	-3.36006	down	--	--	OTT_1508-like deaminase	--	hypothetical protein L207DRAFT_530822 [Meliniomyces variabilis F]
c135741.graph_c0	2.43667	0	0.00269043	-4.11666	down	Cellular Component: integral component of membrane (GO:0016021);; Biological Process: transmembrane transport (GO:0055085);;	--	Major Facilitator Superfamily	--	putative transporter C1683,12 [Rhizoctonia solani AG-1 IB]
c135798.graph_c0	0.813333	0	0.0328569	-3.28571	down	Molecular Function: inositol-3-phosphate synthase activity (GO:0004512);; Cellular Component: cytoplasm (GO:0005737);; Biological Process: inositol biosynthetic process (GO:0006021);; Biological Process: phospholipid biosynthetic process (GO:0008654);;	K01858|7.61465e-176|gsl:Gasu_11420|K01858 myo-inositol-1-phosphate synthase [EC:5.5.1.4] | (RefSeq) myo-inositol-1-phosphate synthase	Myo-inositol-1-phosphate synthase;; Myo-inositol-1-phosphate synthase	Inositol-3-phosphate synthase 1 OS=Oryza sativa subsp. japonica OX=39947 GN=RINO2 PE=2 SV=1	myo-inositol-1-phosphate synthase [Rhizoctonia solani AG-1 IB]
c135858.graph_c0	168.507	25.0933	0.000166826	-2.72842	down	--	--	Hydrophobic seed protein;; Probable lipid transfer	36.4 kDa proline-rich protein OS=Solanum lycopersicum OX=4081 GN=TPRP-F1 PE=2 SV=1	PREDICTED: 36.4 kDa proline-rich protein-like, partial [Phoenix dactylifera]
c135969.graph_c0	13.53	5.56	0.0229737	-1.38718	down	Cellular Component: phosphopyruvate hydratase complex (GO:0000015);; Molecular Function: magnesium ion binding (GO:0000287);; Molecular Function: phosphopyruvate hydratase activity (GO:0004634);; Biological Process: glycolytic process (GO:0006096);; Cellular Component: chloroplast stroma (GO:0009570);; Biological Process: response to cytokinin (GO:0009735);; Biological Process: trichome morphogen…	K01689|0|sot:102602244|K01689 enolase [EC:4.2.1.11] | (RefSeq) enolase 1, chloroplastic	Enolase, C-terminal TIM barrel domain;; Enolase, N-terminal domain;; Enolase C-terminal domain-like	Enolase 1, chloroplastic OS=Arabidopsis thaliana OX=3702 GN=ENO1 PE=1 SV=1	PREDICTED: enolase 1, chloroplastic [Solanum tuberosum]
c136037.graph_c0	1.25	0.173333	0.0247477	-2.51217	down	--	--	--	--	uncharacterized protein LOC109834190 [Asparagus officinalis]
c136065.graph_c0	1.2	0	0.0061485	-3.85739	down	Molecular Function: ATP binding (GO:0005524);; Biological Process: cellular protein modification process (GO:0006464);; Molecular Function: small protein activating enzyme activity (GO:0008641);; Molecular Function: acid-amino acid ligase activity (GO:0016881);;	K03178|1.24974e-159|brp:103846988|K03178 ubiquitin-activating enzyme E1 [EC:6.2.1.45] | (RefSeq) ubiquitin-activating enzyme E1 2	ThiF family;; Ubiquitin-activating enzyme E1 FCCH domain;; Ubiquitin-activating enzyme E1 four-helix bundle	Ubiquitin-activating enzyme E1 2 OS=Arabidopsis thaliana OX=3702 GN=UBA2 PE=1 SV=1	ubiquitin activating enzyme (E1) subunit UBA3 [Rhizoctonia solani AG-3 Rhs1AP]
c136085.graph_c0	0	1.11333	0.0279111	3.34315	up	Molecular Function: nuclease activity (GO:0004518);; Molecular Function: phosphoprotein phosphatase activity (GO:0004721);; Biological Process: protein dephosphorylation (GO:0006470);; Biological Process: cellular response to DNA damage stimulus (GO:0006974);; Molecular Function: lyase activity (GO:0016829);; Biological Process: nucleic acid metabolic process (GO:0090304);;	--	Dual specificity phosphatase, catalytic domain	Dual specificity protein phosphatase OS=Chlamydomonas moewusii OX=3054 GN=VH-PTP13 PE=1 SV=1	hypothetical protein PIIN_02996 [Serendipita indica DSM 11827]
c136092.graph_c0	0.31	3.14667	0.0257529	2.64432	up	--	--	--	--	PREDICTED: uncharacterized protein LOC105057746 [Elaeis guineensis]
c136129.graph_c0	4.35667	0	0.000136889	-4.86	down	Molecular Function: nucleic acid binding (GO:0003676);; Molecular Function: RNA-DNA hybrid ribonuclease activity (GO:0004523);; Biological Process: carbohydrate metabolic process (GO:0005975);; Cellular Component: integral component of membrane (GO:0016021);; Molecular Function: hydrolase activity, acting on carbon-nitrogen (but not peptide) bonds (GO:0016810);; Biological Process: RNA phosphodie…	--	--	--	hypothetical protein RSOLAG22IIIB_03124 [Rhizoctonia solani]
c136135.graph_c1	2.01667	0	0.0458458	-3.16438	down	Molecular Function: hydrolase activity, hydrolyzing O-glycosyl compounds (GO:0004553);; Cellular Component: ascospore wall (GO:0005619);; Biological Process: carbohydrate metabolic process (GO:0005975);; Biological Process: ascospore wall assembly (GO:0030476);;	--	Glycosyl hydrolases family 16	Xyloglucan endotransglucosylase/hydrolase 2 OS=Glycine max OX=3847 PE=2 SV=1	putative ice nucleation protein [Phaeoacremonium minimum UCRPA7]
c136216.graph_c0	3.27	0	1.28464e-06	-5.5921	down	Molecular Function: calcium ion binding (GO:0005509);; Cellular Component: actomyosin contractile ring (GO:0005826);; Biological Process: endocytosis (GO:0006897);; Cellular Component: actin cortical patch (GO:0030479);; Molecular Function: protein binding, bridging (GO:0030674);; Biological Process: negative regulation of actin filament depolymerization (GO:0030835);; Cellular Component: actin f…	--	Calponin homology (CH) domain	Fimbrin-3 OS=Arabidopsis thaliana OX=3702 GN=FIM3 PE=3 SV=1	Fimbrin [Schizosaccharomyces pombe 972h-] [Rhizoctonia solani]
c136229.graph_c0	0	2.24	1.85723e-06	5.326	up	--	--	Ser-Thr-rich glycosyl-phosphatidyl-inositol-anchored membrane family	--	hypothetical protein ASPBRDRAFT_128609 [Aspergillus brasiliensis CBS 101740]
c136249.graph_c0	1.15333	0	0.00601224	-3.8497	down	--	--	--	--	hypothetical protein BN14_08219 [Rhizoctonia solani AG-1 IB]
c136355.graph_c0	5.16333	0	0.000214775	-4.78196	down	--	--	--	--	heat shock 70 kDa protein 12A [Rhizoctonia solani AG-3 Rhs1AP]
c136446.graph_c0	0.1	5.11667	4.93807e-08	4.74325	up	--	--	--	--	PREDICTED: uncharacterized protein LOC105047638 [Elaeis guineensis]
c136493.graph_c0	4.01333	0	0.00108884	-4.36168	down	--	--	--	--	hypothetical protein BN14_05190 [Rhizoctonia solani AG-1 IB]
c136497.graph_c0	0	1.90333	0.0284703	3.33272	up	--	--	--	--	hypothetical protein PIIN_07870 [Serendipita indica DSM 11827]
c136536.graph_c0	1.89	0	0.00591366	-3.8607	down	--	--	--	--	hypothetical protein RSOL_420360 [Rhizoctonia solani AG-3 Rhs1AP]
c136569.graph_c0	4.18	0	0.0067668	-3.84938	down	Cellular Component: integral component of membrane (GO:0016021);;	--	--	--	transmembrane protein, putative [Rhizoctonia solani AG-3 Rhs1AP]
c136607.graph_c1	2.52333	0	0.0196877	-3.48562	down	Biological Process: metabolic process (GO:0008152);; Molecular Function: transferase activity (GO:0016740);;	--	--	--	hypothetical protein V565_074990 [Rhizoctonia solani 123E]
c136635.graph_c0	5.17333	0	0.00243356	-4.16167	down	Molecular Function: pyruvate dehydrogenase (acetyl-transferring) kinase activity (GO:0004740);; Biological Process: protein phosphorylation (GO:0006468);;	K00898|1.10363e-40|nnu:104607140|K00898 pyruvate dehydrogenase kinase 2/3/4 [EC:2.7.11.2] | (RefSeq) pyruvate dehydrogenase (acetyl-transferring) kinase, mitochondrial	Mitochondrial branched-chain alpha-ketoacid dehydrogenase kinase	[Pyruvate dehydrogenase (acetyl-transferring)] kinase, mitochondrial OS=Arabidopsis thaliana OX=3702 GN=PDK PE=1 SV=1	pyruvate dehydrogenase kinase [Rhizoctonia solani AG-1 IB]
c136911.graph_c0	1.73333	0	0.0258843	-3.39696	down	Cellular Component: cellular bud neck septin ring (GO:0000144);; Biological Process: mitotic cytokinesis (GO:0000281);; Biological Process: septin ring assembly (GO:0000921);; Molecular Function: GTPase activity (GO:0003924);; Molecular Function: GTP binding (GO:0005525);; Molecular Function: 1-phosphatidylinositol binding (GO:0005545);; Cellular Component: mating projection (GO:0005937);; Molecu…	K16944|5.0875e-100|pxb:103942743|K16944 septin 7 | (RefSeq) cell division control protein 3-like	Septin;; 50S ribosome-binding GTPase;; RsgA GTPase	--	septin [Rhizoctonia solani AG-1 IA]
c136933.graph_c0	1.66667	0	0.000431276	-4.50368	down	--	--	Domain of unknown function in PX-proteins (DUF3818)	--	PXB domain protein [Rhizoctonia solani AG-3 Rhs1AP]
c136933.graph_c1	1.74	0	0.0123796	-3.6108	down	--	--	PX-associated	--	delta24(24(1))-sterol reductase [Rhizoctonia solani]
c136975.graph_c0	9.86	0.513333	0.0405856	-2.92048	down	Cellular Component: mitochondrial inner membrane (GO:0005743);; Molecular Function: alternative oxidase activity (GO:0009916);; Cellular Component: integral component of membrane (GO:0016021);; Molecular Function: metal ion binding (GO:0046872);; Biological Process: oxidation-reduction process (GO:0055114);; Cellular Component: respiratory chain (GO:0070469);;	--	Alternative oxidase	Ubiquinol oxidase 1b, mitochondrial OS=Oryza sativa subsp. japonica OX=39947 GN=AOX1B PE=2 SV=1	probable alternative oxidase precursor, mitochondrial [Phialocephala subalpina]
c136998.graph_c0	21.0467	61.7667	0.00671659	1.4295	up	--	--	--	--	uncharacterized protein LOC109848371 [Asparagus officinalis]
c137032.graph_c0	2.55667	0	0.0057407	-3.917	down	Cellular Component: nuclear chromatin (GO:0000790);; Molecular Function: transcriptional activator activity, RNA polymerase II core promoter proximal region sequence-specific binding (GO:0001077);; Molecular Function: transcriptional repressor activity, RNA polymerase II core promoter proximal region sequence-specific binding (GO:0001078);; Molecular Function: RNA polymerase II activating transcr…	--	SRF-type transcription factor (DNA-binding and dimerisation domain)	Agamous-like MADS-box protein AGL29 OS=Arabidopsis thaliana OX=3702 GN=AGL29 PE=2 SV=1	rRNA primary transcript binding protein [Rhizoctonia solani AG-1 IA]
c137077.graph_c0	4.25667	0	5.21321e-05	-4.96666	down	Molecular Function: copper ion transmembrane transporter activity (GO:0005375);; Cellular Component: integral component of membrane (GO:0016021);; Biological Process: copper ion transmembrane transport (GO:0035434);;	--	Ctr copper transporter family	--	CTR copper uptake transporter [Rhizoctonia solani AG-1 IB]
c137099.graph_c0	1163	22.2833	4.25261e-11	-5.22522	down	--	--	Thaumatin family	Pathogenesis-related protein R minor form OS=Nicotiana tabacum OX=4097 PE=2 SV=1	thaumatin-like protein [Olea europaea var. sylvestris]
c137148.graph_c0	9.08	0.143333	0.00403064	-3.81082	down	Molecular Function: GTP binding (GO:0005525);; Cellular Component: intracellular (GO:0005622);; Biological Process: small GTPase mediated signal transduction (GO:0007264);;	K07937|6.61393e-115|thj:104822393|K07937 ADP-ribosylation factor 1 | (RefSeq) ADP-ribosylation factor 1	ADP-ribosylation factor family;; Ras of Complex, Roc, domain of DAPkinase;; Signal recognition particle receptor beta subunit;; Ras family;; Gtr1/RagA G protein conserved region;; 50S ribosome-binding GTPase	ADP-ribosylation factor OS=Vigna unguiculata OX=3917 GN=ARF PE=2 SV=3	ADP-ribosylation factor Arf1 [Rhizoctonia solani 123E]
c137167.graph_c0	2.52333	0	0.0151311	-3.59177	down	Molecular Function: metal ion binding (GO:0046872);;	--	Zinc-finger double-stranded RNA-binding;; Zinc-finger of C2H2 type;; C2H2-type zinc finger;; Zinc finger, C2H2 type;; C2H2 type zinc-finger (2 copies);; C2H2-type zinc finger	--	Zinc finger protein 436 [Rhizoctonia solani]
c137183.graph_c0	0	0.826667	0.0419268	3.18149	up	Cellular Component: membrane (GO:0016020);;	--	--	--	hypothetical protein PIIN_04572 [Serendipita indica DSM 11827]
c137188.graph_c0	12.9967	0.02	2.72977e-08	-6.02011	down	Molecular Function: nucleic acid binding (GO:0003676);; Molecular Function: metal ion binding (GO:0046872);;	--	Zinc finger, C2H2 type;; C2H2-type zinc finger	--	hypothetical protein RSOLAG1IB_00767 [Rhizoctonia solani AG-1 IB]
c137297.graph_c0	2.25333	0.106667	0.00112507	-3.56098	down	Cellular Component: membrane (GO:0016020);;	--	Core-2/I-Branching enzyme	--	uncharacterized protein LOC109845797, partial [Asparagus officinalis]
c137305.graph_c0	20.5833	6.86	0.0066762	-1.66999	down	--	--	Acetyltransferase (GNAT) domain;; Acetyltransferase (GNAT) family;; Acetyltransferase (GNAT) domain	--	uncharacterized protein LOC109850217 [Asparagus officinalis]
c137310.graph_c0	3.57667	0.133333	0.00175133	-3.67636	down	--	--	Wound-induced protein	--	uncharacterized protein A4U43_C03F8530 [Asparagus officinalis]
c137310.graph_c1	7.12667	0.436667	0.00635531	-3.27173	down	--	--	--	--	uncharacterized protein LOC109832120 [Asparagus officinalis]
c137356.graph_c0	1498.58	586.1	0.00502865	-1.45771	down	--	--	Complex 1 protein (LYR family)	--	catalytic/ oxidoreductase [Allium sativum]
c137381.graph_c0	0	5.99667	0.0106713	3.68138	up	Cellular Component: plasma membrane (GO:0005886);; Cellular Component: integral component of membrane (GO:0016021);;	--	Proteolipid membrane potential modulator	Protein Ric1 OS=Phytophthora infestans OX=4787 GN=RIC1 PE=3 SV=1	probable RIC1 protein [Serendipita indica DSM 11827]
c137403.graph_c0	1.35333	0	0.00312035	-4.01771	down	Molecular Function: structural constituent of ribosome (GO:0003735);; Biological Process: translation (GO:0006412);; Cellular Component: cytosolic small ribosomal subunit (GO:0022627);;	K02984|2.79288e-112|thj:104802827|K02984 small subunit ribosomal protein S3Ae | (RefSeq) 40S ribosomal protein S3a-2	Ribosomal S3Ae family	40S ribosomal protein S3a-2 OS=Arabidopsis thaliana OX=3702 GN=RPS3AB PE=2 SV=3	ribosomal S3Ae family protein [Colletotrichum graminicola M1.001]
c137541.graph_c0	1.38667	0	0.00565051	-3.88373	down	Molecular Function: nucleotide binding (GO:0000166);; Molecular Function: nucleic acid binding (GO:0003676);; Cellular Component: intracellular (GO:0005622);; Biological Process: transport (GO:0006810);;	--	Nuclear transport factor 2 (NTF2) domain	--	nuclear transport factor 2 [Rhizoctonia solani AG-3 Rhs1AP]
c137562.graph_c0	1.63333	0	0.000117435	-4.79689	down	Molecular Function: nucleic acid binding (GO:0003676);; Molecular Function: metal ion binding (GO:0046872);;	--	--	--	Biofilm and cell wall regulator 1 OS=Candida albicans (strain SC5314 / ATCC MYA-2876) GN=BCR1 PE=1 SV=1 [Rhizoctonia solani AG-1 IB]
c137615.graph_c0	4.39	0	0.000216449	-4.70134	down	Biological Process: ribosomal small subunit assembly (GO:0000028);; Molecular Function: structural constituent of ribosome (GO:0003735);; Biological Process: translation (GO:0006412);; Cellular Component: cytosolic small ribosomal subunit (GO:0022627);;	K02998|2.54271e-103|smo:SELMODRAFT_36138|K02998 small subunit ribosomal protein SAe | (RefSeq) hypothetical protein	Ribosomal protein S2;; 40S ribosomal protein SA C-terminus	40S ribosomal protein SA OS=Brassica napus OX=3708 GN=LRP PE=2 SV=1	hypothetical protein RSAG8_01842, partial [Rhizoctonia solani AG-8 WAC10335]
c137737.graph_c0	2.60333	0.133333	0.0302431	-3.01059	down	Biological Process: cellular process (GO:0009987);; Cellular Component: intracellular membrane-bounded organelle (GO:0043231);; Cellular Component: cytoplasmic part (GO:0044444);;	--	Translationally controlled tumour protein	Translationally-controlled tumor protein homolog OS=Hordeum vulgare OX=4513 GN=TCTP PE=2 SV=2	hypothetical protein [Absidia glauca]
c137903.graph_c0	0	2.14667	9.8773e-05	4.75315	up	--	--	--	--	hypothetical protein PIIN_00359 [Serendipita indica DSM 11827]
c137912.graph_c0	0	1.53667	0.00759508	3.77389	up	--	K07374|2.06683e-07|sbi:SORBI_01g009570|K07374 tubulin alpha | (RefSeq) SORBIDRAFT_01g009570, Sb01g009570; hypothetical protein	--	Tubulin alpha-1 chain OS=Eleusine indica OX=29674 GN=TUBA1 PE=2 SV=1	tubulin alpha chain [Quercus suber]
c138093.graph_c0	37.9267	8.96667	0.0182718	-2.0609	down	Biological Process: drug transmembrane transport (GO:0006855);; Molecular Function: drug transmembrane transporter activity (GO:0015238);; Molecular Function: antiporter activity (GO:0015297);; Cellular Component: integral component of membrane (GO:0016021);;	K03327|6.92822e-50|egu:105051394|K03327 multidrug resistance protein, MATE family | (RefSeq) protein DETOXIFICATION 40	MatE	Protein DETOXIFICATION 40 OS=Arabidopsis thaliana OX=3702 GN=DTX40 PE=1 SV=1	PREDICTED: protein DETOXIFICATION 40 isoform X1 [Elaeis guineensis]
c138150.graph_c0	0	1.42	0.0286763	3.32927	up	Molecular Function: nucleotide binding (GO:0000166);; Molecular Function: nucleic acid binding (GO:0003676);;	--	RNA recognition motif. (a.k.a. RRM, RBD, or RNP domain)	--	related to SSP120-secretory protein [Serendipita indica DSM 11827]
c138315.graph_c0	1.69333	0	0.00273909	-4.11214	down	--	--	--	--	hypothetical protein RSOLAG22IIIB_02210 [Rhizoctonia solani]
c138350.graph_c0	2.14333	0	0.00616406	-3.88527	down	Cellular Component: transcription export complex (GO:0000346);; Biological Process: mRNA splicing, via spliceosome (GO:0000398);; Cellular Component: chromosome, telomeric region (GO:0000781);; Molecular Function: nucleic acid binding (GO:0003676);; Molecular Function: ATP-dependent RNA helicase activity (GO:0004004);; Molecular Function: ATP binding (GO:0005524);; Biological Process: transcripti…	K12812|0|fve:101311935|K12812 ATP-dependent RNA helicase UAP56/SUB2 [EC:3.6.4.13] | (RefSeq) DEAD-box ATP-dependent RNA helicase 56	DEAD/DEAH box helicase;; Helicase conserved C-terminal domain;; Type III restriction enzyme, res subunit	DEAD-box ATP-dependent RNA helicase 56 OS=Arabidopsis thaliana OX=3702 GN=RH56 PE=1 SV=2	ATP-dependent RNA helicase UAP56/SUB2 [Rhizoctonia solani]
c138350.graph_c1	7.57	0.04	0.000122605	-4.65397	down	--	--	--	--	transmembrane protein, putative, partial [Rhizoctonia solani AG-3 Rhs1AP]
c138357.graph_c0	1.86667	0	0.000120443	-4.73827	down	--	--	--	--	hypothetical protein RSOLAG22IIIB_07340 [Rhizoctonia solani]
c138366.graph_c0	1.59333	0	0.00749903	-3.80824	down	--	--	--	--	hypothetical protein RSOLAG22IIIB_11055 [Rhizoctonia solani]
c138447.graph_c0	1.74333	0	0.0011803	-4.30721	down	Molecular Function: RNA polymerase II transcription factor activity, sequence-specific DNA binding (GO:0000981);; Cellular Component: nucleus (GO:0005634);; Biological Process: regulation of transcription from RNA polymerase II promoter (GO:0006357);; Molecular Function: zinc ion binding (GO:0008270);; Cellular Component: membrane (GO:0016020);;	--	Fungal Zn(2)-Cys(6) binuclear cluster domain	--	fungal-specific transcription factor domain protein [Rhizoctonia solani AG-3 Rhs1AP]
c138484.graph_c0	6.72	2.51667	0.0419268	-1.48801	down	Molecular Function: cytochrome-c oxidase activity (GO:0004129);; Cellular Component: mitochondrion (GO:0005739);; Biological Process: hydrogen ion transmembrane transport (GO:1902600);;	K02267|2.37523e-46|vra:106767051|K02267 cytochrome c oxidase subunit 6b | (RefSeq) cytochrome c oxidase subunit 6b-2	Cytochrome oxidase c subunit VIb	Cytochrome c oxidase subunit 6b-2 OS=Arabidopsis thaliana OX=3702 GN=COX6B-2 PE=2 SV=1	cytochrome c oxidase subunit 6b-3 isoform X2 [Asparagus officinalis]
c138515.graph_c0	0.996667	0.0166667	0.0233464	-3.31179	down	Cellular Component: cytoplasm (GO:0005737);; Biological Process: alcohol metabolic process (GO:0006066);; Biological Process: cellular aldehyde metabolic process (GO:0006081);; Molecular Function: oxidoreductase activity, acting on the CH-OH group of donors, NAD or NADP as acceptor (GO:0016616);; Biological Process: cellular catabolic process (GO:0044248);; Biological Process: small molecule cata…	K00121|3.65875e-136|cam:101507053|K00121 S-(hydroxymethyl)glutathione dehydrogenase / alcohol dehydrogenase [EC:1.1.1.284 1.1.1.1] | (RefSeq) alcohol dehydrogenase class-3	Alcohol dehydrogenase GroES-like domain;; Zinc-binding dehydrogenase	Alcohol dehydrogenase class-3 OS=Pisum sativum OX=3888 PE=1 SV=1	PREDICTED: alcohol dehydrogenase class-3 [Cicer arietinum]
c138548.graph_c0	1.30333	0	0.0030542	-4.06584	down	Biological Process: maltose metabolic process (GO:0000023);; Molecular Function: alpha-1,4-glucosidase activity (GO:0004558);; Molecular Function: carbohydrate binding (GO:0030246);; Molecular Function: maltose alpha-glucosidase activity (GO:0032450);;	K01187|2.36562e-140|ppp:PHYPADRAFT_203221|K01187 alpha-glucosidase [EC:3.2.1.20] | (RefSeq) hypothetical protein	Glycosyl hydrolases family 31	Probable alpha-glucosidase Os06g0675700 OS=Oryza sativa subsp. japonica OX=39947 GN=Os06g0675700 PE=1 SV=1	alpha-glucosidase [Rhizoctonia solani AG-1 IB]
c138583.graph_c0	9.55	0	0.0292924	-3.35237	down	--	--	--	--	hypothetical protein RSOLAG22IIIB_08308 [Rhizoctonia solani]
c138606.graph_c0	13.59	4.88333	0.0330625	-1.56218	down	--	--	--	F-box/kelch-repeat protein SKIP11 OS=Arabidopsis thaliana OX=3702 GN=SKIP11 PE=1 SV=2	F-box/kelch-repeat protein SKIP11-like [Asparagus officinalis]
c138627.graph_c0	1.81667	0	0.000418127	-4.579	down	--	--	--	--	hypothetical protein RSOLAG22IIIB_05200 [Rhizoctonia solani]
c138830.graph_c0	22.27	1.89333	0.000358339	-3.40728	down	--	--	NPR1 interacting	--	NRR repressor homolog 3-like [Asparagus officinalis]
c138866.graph_c0	2	0	0.000297656	-4.57527	down	Biological Process: amino acid transmembrane transport (GO:0003333);; Molecular Function: amino acid transmembrane transporter activity (GO:0015171);; Cellular Component: integral component of membrane (GO:0016021);;	--	Amino acid permease;; Amino acid permease	--	hypothetical protein RSAG8_08955, partial [Rhizoctonia solani AG-8 WAC10335]
c138940.graph_c0	0	1.12	0.00217324	4.08669	up	Cellular Component: integral component of membrane (GO:0016021);;	--	--	--	hypothetical protein PIIN_02986 [Serendipita indica DSM 11827]
c139105.graph_c1	0	1.77667	0.0169426	3.51328	up	--	--	--	--	uncharacterized protein LOC111411323 [Olea europaea var. sylvestris]
c139158.graph_c0	0	4.99667	0.0153406	3.55408	up	--	--	--	--	hypothetical protein PIIN_08281 [Serendipita indica DSM 11827]
c139159.graph_c0	2.89667	0	0.00899849	-3.77042	down	--	--	--	--	hypothetical protein BN14_01851 [Rhizoctonia solani AG-1 IB]
c139172.graph_c1	2.30667	0	0.0105225	-3.66036	down	--	--	--	--	uncharacterized protein LOC109829811 [Asparagus officinalis]
c139180.graph_c0	1.71333	0	0.0400292	-3.22147	down	Biological Process: carbohydrate metabolic process (GO:0005975);; Biological Process: dephosphorylation (GO:0016311);; Molecular Function: fructose 1,6-bisphosphate 1-phosphatase activity (GO:0042132);;	K03841|3.40572e-118|cic:CICLE_v10001734mg|K03841 fructose-1,6-bisphosphatase I [EC:3.1.3.11] | (RefSeq) hypothetical protein	Fructose-1-6-bisphosphatase, N-terminal domain	Fructose-1,6-bisphosphatase, cytosolic OS=Solanum tuberosum OX=4113 PE=2 SV=1	fructose-1,6-bisphosphatase [Exophiala aquamarina CBS 119918]
c139503.graph_c0	30.7533	2.16333	1.22947e-17	-3.78	down	Molecular Function: transcription factor activity, sequence-specific DNA binding (GO:0003700);; Biological Process: regulation of transcription, DNA-templated (GO:0006355);; Molecular Function: sequence-specific DNA binding (GO:0043565);;	--	WRKY DNA -binding domain	Probable WRKY transcription factor 75 OS=Arabidopsis thaliana OX=3702 GN=WRKY75 PE=2 SV=1	PREDICTED: probable WRKY transcription factor 75 isoform X1 [Elaeis guineensis]
c139507.graph_c0	1.21333	0	0.0161118	-3.55208	down	Molecular Function: nucleotide binding (GO:0000166);; Molecular Function: nucleic acid binding (GO:0003676);;	K12897|1.74383e-24|smo:SELMODRAFT_26372|K12897 transformer-2 protein | (RefSeq) hypothetical protein	RNA recognition motif. (a.k.a. RRM, RBD, or RNP domain)	Serine/arginine-rich splicing factor SR45a OS=Arabidopsis thaliana OX=3702 GN=SR45A PE=1 SV=1	hypothetical protein RSAG8_02443, partial [Rhizoctonia solani AG-8 WAC10335]
c139576.graph_c0	0	4.63667	1.90676e-05	5.11683	up	Biological Process: obsolete mycelium development (GO:0043581);;	--	--	--	hypothetical protein PIIN_03459 [Serendipita indica DSM 11827]
c139583.graph_c0	3.21667	0	0.000613694	-4.47032	down	Biological Process: ribosomal large subunit assembly (GO:0000027);; Molecular Function: structural constituent of ribosome (GO:0003735);; Biological Process: translation (GO:0006412);; Molecular Function: 5S rRNA binding (GO:0008097);; Cellular Component: cytosolic large ribosomal subunit (GO:0022625);;	K02932|1.45505e-88|cvr:CHLNCDRAFT_37575|K02932 large subunit ribosomal protein L5e | (RefSeq) hypothetical protein	Ribosomal large subunit proteins 60S L5, and 50S L18;; Ribosomal L18 C-terminal region	60S ribosomal protein L5 OS=Dunaliella salina OX=3046 GN=RPL5 PE=2 SV=1	60S ribosomal protein L5-A OS=Schizosaccharomyces pombe (strain 972 / ATCC 24843) GN=rpl5a PE=1 SV=2 [Rhizoctonia solani AG-1 IB]
c139728.graph_c0	2.72333	0.0633333	0.0233464	-3.26412	down	--	--	--	--	uncharacterized protein A4U43_C07F37770 [Asparagus officinalis]
c139744.graph_c0	40.4833	0	1.35569e-09	-6.58112	down	Molecular Function: carbohydrate binding (GO:0030246);;	--	Ricin-type beta-trefoil lectin domain-like;; Ricin-type beta-trefoil lectin domain	--	ricin-type beta-trefoil lectin domain protein [Rhizoctonia solani AG-3 Rhs1AP]
c139758.graph_c0	1.74333	0	0.0185614	-3.51974	down	Molecular Function: metal ion binding (GO:0046872);;	--	--	--	hypothetical protein RSAG8_02853, partial [Rhizoctonia solani AG-8 WAC10335]
c139830.graph_c0	2.25	0	0.00351985	-4.06656	down	--	--	SAM domain (Sterile alpha motif);; SAM domain (Sterile alpha motif)	--	Protein VTS1 [Neurospora crassa OR74A] [Rhizoctonia solani]
c139848.graph_c0	1.74667	0	0.0202575	-3.49099	down	Biological Process: response to oxidative stress (GO:0006979);;	--	Svf1-like N-terminal lipocalin domain;; Svf1-like C-terminal lipocalin-like domain	--	survival factor 1, related protein [Rhizoctonia solani AG-3 Rhs1AP]
c139917.graph_c0	0.0133333	2.7	4.64814e-06	5.0296	up	--	--	Domain of unknown function (DUF4283)	--	uncharacterized protein LOC109822636 [Asparagus officinalis]
c139928.graph_c0	7.75	0.226667	0.0010514	-3.87801	down	Cellular Component: integral component of membrane (GO:0016021);;	--	Family of unknown function (DUF716)	--	transmembrane protein 45B-like [Asparagus officinalis]
c139959.graph_c0	3.99	0	0.000449555	-4.59753	down	Molecular Function: nucleic acid binding (GO:0003676);; Cellular Component: intracellular part (GO:0044424);; Biological Process: single-organism metabolic process (GO:0044710);; Molecular Function: metal ion binding (GO:0046872);;	K00365|4.9992e-19|gmx:547453|K00365 urate oxidase [EC:1.7.3.3] | (RefSeq) N-35, URcot-35, URnod-35, nodulin-35, uricase; nodulin 35	Uricase;; C2H2-type zinc finger;; Zinc finger, C2H2 type;; Zinc-finger of C2H2 type	Uricase-2 isozyme 1 OS=Glycine max OX=3847 PE=1 SV=2	urate oxidase [Rhizoctonia solani]
c140003.graph_c0	2.68667	0	0.0135737	-3.63039	down	--	--	Enoyl-(Acyl carrier protein) reductase;; short chain dehydrogenase;; KR domain	Short-chain dehydrogenase reductase 2a OS=Arabidopsis thaliana OX=3702 GN=SDR2a PE=3 SV=1	putative oxidoreductase YxbG OS=Bacillus subtilis (strain 168) GN=yxbG PE=3 SV=2 [Rhizoctonia solani AG-1 IB]
c140015.graph_c0	16.2733	38.5533	0.0382957	1.1135	up	Biological Process: tricarboxylic acid cycle (GO:0006099);; Molecular Function: phosphoenolpyruvate carboxylase activity (GO:0008964);; Biological Process: carbon fixation (GO:0015977);;	K01595|1.66811e-106|gra:105798019|K01595 phosphoenolpyruvate carboxylase [EC:4.1.1.31] | (RefSeq) phosphoenolpyruvate carboxylase 1	Phosphoenolpyruvate carboxylase	Phosphoenolpyruvate carboxylase 1 OS=Sorghum bicolor OX=4558 GN=PEPC PE=2 SV=1	Phosphoenolpyruvate carboxylase isoform 1 [Zea mays]
c140030.graph_c0	0	1.57333	0.000526377	4.39542	up	--	K10523|2.54543e-34|mus:103988910|K10523 speckle-type POZ protein | (RefSeq) BTB/POZ and MATH domain-containing protein 1-like	--	BTB/POZ and MATH domain-containing protein 2 OS=Arabidopsis thaliana OX=3702 GN=BPM2 PE=1 SV=1	PREDICTED: BTB/POZ and MATH domain-containing protein 1-like [Musa acuminata subsp. malaccensis]
c140048.graph_c0	9.84333	0	9.15289e-10	-6.4794	down	Biological Process: traversing start control point of mitotic cell cycle (GO:0007089);; Biological Process: positive regulation of transcription involved in G1/S transition of mitotic cell cycle (GO:0071931);; Biological Process: regulation of amino acid transmembrane transport (GO:1903789);; Biological Process: negative regulation of G1/S transition of mitotic cell cycle (GO:2000134);;	--	--	--	hypothetical protein RSOLAG1IB_06418 [Rhizoctonia solani AG-1 IB]
c140063.graph_c0	8.70667	0.0433333	0.000342385	-4.58989	down	--	--	--	--	hypothetical protein RSOLAG1IB_06883 [Rhizoctonia solani AG-1 IB]
c140090.graph_c0	4.95333	0.673333	0.00314017	-2.68194	down	--	--	Cytochrome P450	Cytochrome P450 CYP72A219 OS=Panax ginseng OX=4054 PE=2 SV=1	cytochrome P450 CYP72A219-like [Asparagus officinalis]
c140093.graph_c0	2	0	0.0011899	-4.34334	down	--	K09602|5.63725e-24|atr:18434333|K09602 ubiquitin thioesterase protein OTUB1 [EC:3.4.19.12] | (RefSeq) ubiquitin thioesterase otubain-like	Peptidase C65 Otubain	Ubiquitin thioesterase otubain-like OS=Arabidopsis thaliana OX=3702 GN=At1g28120 PE=2 SV=2	peptidase c65 otubain protein [Rhizoctonia solani AG-3 Rhs1AP]
c140112.graph_c0	18.6	7.13	0.036378	-1.49087	down	Molecular Function: DNA binding (GO:0003677);;	K09422|4.68688e-40|atr:18431425|K09422 myb proto-oncogene protein, plant | (RefSeq) transcription factor MYB108	Myb-like DNA-binding domain;; Myb-like DNA-binding domain	Myb-related protein 305 OS=Antirrhinum majus OX=4151 GN=MYB305 PE=2 SV=1	uncharacterized protein A4U43_C08F32490 [Asparagus officinalis]
c140120.graph_c0	4.94667	0	0.00481355	-3.97133	down	Molecular Function: structural constituent of ribosome (GO:0003735);; Cellular Component: ribosome (GO:0005840);; Biological Process: translation (GO:0006412);; Molecular Function: rRNA binding (GO:0019843);;	K02987|6.51746e-128|csl:COCSUDRAFT_65295|K02987 small subunit ribosomal protein S4e | (RefSeq) ribosomal protein S4 component of cytosolic 80S ribosome and 40S small subunit	Ribosomal family S4e;; 40S ribosomal protein S4 C-terminus;; RS4NT (NUC023) domain;; KOW motif;; S4 domain	40S ribosomal protein S4-3 OS=Arabidopsis thaliana OX=3702 GN=RPS4D PE=2 SV=2	40S ribosomal protein S4 [Rhizoctonia solani 123E]
c140148.graph_c0	0	1.75	0.037605	3.22676	up	--	--	--	--	hypothetical protein PIIN_08038 [Serendipita indica DSM 11827]
c140151.graph_c0	45.8667	4.87	0.000857514	-3.06655	down	--	--	Probable lipid transfer;; Protease inhibitor/seed storage/LTP family	Non-specific lipid-transfer protein-like protein At5g64080 OS=Arabidopsis thaliana OX=3702 GN=At5g64080 PE=1 SV=1	PREDICTED: non-specific lipid-transfer protein-like protein At2g13820 [Phoenix dactylifera]
c140152.graph_c0	150.513	7.78	3.00652e-06	-3.9086	down	Molecular Function: ligase activity (GO:0016874);;	--	--	Cyclic phosphodiesterase OS=Arabidopsis thaliana OX=3702 GN=At4g18930 PE=1 SV=1	cyclic phosphodiesterase-like [Asparagus officinalis]
c140198.graph_c0	22.5533	9.71667	0.0176478	-1.31553	down	Cellular Component: Golgi apparatus (GO:0005794);; Molecular Function: electron carrier activity (GO:0009055);; Molecular Function: protein disulfide oxidoreductase activity (GO:0015035);; Biological Process: cell redox homeostasis (GO:0045454);; Molecular Function: metal ion binding (GO:0046872);; Molecular Function: 2 iron, 2 sulfur cluster binding (GO:0051537);; Biological Process: oxidation-r…	K03676|1.12437e-53|mus:103970323|K03676 glutaredoxin 3 | (RefSeq) monothiol glutaredoxin-S6	Glutaredoxin	Monothiol glutaredoxin-S6 OS=Oryza sativa subsp. japonica OX=39947 GN=GRXS6 PE=2 SV=1	monothiol glutaredoxin-S6-like [Asparagus officinalis]
c140243.graph_c0	10.8767	0.463333	5.25162e-05	-3.96708	down	Cellular Component: membrane (GO:0016020);;	--	Putative AtpZ or ATP-synthase-associated	--	uncharacterized protein A4U43_C04F35110 [Asparagus officinalis]
c140254.graph_c0	4.01	0.02	7.29598e-06	-5.0819	down	Molecular Function: glutamate-ammonia ligase activity (GO:0004356);; Molecular Function: ATP binding (GO:0005524);; Cellular Component: nucleus (GO:0005634);; Cellular Component: cytosol (GO:0005829);; Biological Process: glutamine biosynthetic process (GO:0006542);; Biological Process: cellular response to nitrogen starvation (GO:0006995);; Biological Process: ammonia assimilation cycle (GO:0019…	K01915|8.02247e-144|gra:105784297|K01915 glutamine synthetase [EC:6.3.1.2] | (RefSeq) glutamine synthetase nodule isozyme-like	Glutamine synthetase, catalytic domain;; Glutamine synthetase, beta-Grasp domain	Glutamine synthetase, chloroplastic OS=Zea mays OX=4577 GN=GLN2 PE=2 SV=1	glutamine synthetase [Rhizoctonia solani]
c140262.graph_c0	1.57667	0	0.0332589	-3.29194	down	Cellular Component: integral component of membrane (GO:0016021);;	--	Protein of unknown function (DUF4243)	--	Oxidoreductase AflY [Rhizoctonia solani]
c140278.graph_c0	10.8533	0	6.31785e-06	-5.32909	down	Cellular Component: cytosol (GO:0005829);; Molecular Function: zinc ion binding (GO:0008270);; Biological Process: cellular response to arsenic-containing substance (GO:0071243);;	--	AN1-like Zinc finger	--	hypothetical protein RSAG8_00277, partial [Rhizoctonia solani AG-8 WAC10335]
c140280.graph_c0	4.27333	0	0.00195752	-4.19335	down	Molecular Function: translation initiation factor activity (GO:0003743);; Molecular Function: translation elongation factor activity (GO:0003746);; Biological Process: translational initiation (GO:0006413);; Biological Process: translational frameshifting (GO:0006452);; Molecular Function: ribosome binding (GO:0043022);; Biological Process: positive regulation of translational elongation (GO:0045…	K03263|1.53146e-06|cam:101498113|K03263 translation initiation factor 5A | (RefSeq) eukaryotic translation initiation factor 5A-2	--	Eukaryotic translation initiation factor 5A-1 OS=Medicago sativa OX=3879 PE=2 SV=1	Similar to Woronin body major protein; acc. no. P87252 [Pyronema omphalodes CBS 100304]
c140353.graph_c0	0.01	1.25	1.22558e-05	4.70847	up	--	--	bZIP transcription factor	--	hypothetical protein PV09_04179 [Verruconis gallopava]
c140357.graph_c0	122.14	5.27333	2.26334e-10	-4.21013	down	Molecular Function: leucoanthocyanidin reductase activity (GO:0033788);; Biological Process: oxidation-reduction process (GO:0055114);;	K13081|1.35979e-169|egu:105048528|K13081 leucoanthocyanidin reductase [EC:1.17.1.3] | (RefSeq) leucoanthocyanidin reductase	NmrA-like family;; NAD(P)H-binding;; NAD dependent epimerase/dehydratase family	Leucoanthocyanidin reductase OS=Desmodium uncinatum OX=225101 GN=LAR PE=1 SV=1	leucoanthocyanidin reductase [Narcissus tazetta var. chinensis]
c140409.graph_c0	3.23333	0	9.77309e-05	-4.90283	down	Molecular Function: catalytic activity (GO:0003824);; Biological Process: biosynthetic process (GO:0009058);;	--	Domain of unknown function (DUF4139);; N-terminal domain of unknown function (DUF4140)	--	putative mucoidy inhibitor A [Rhizoctonia solani 123E]
c140413.graph_c0	5.85	0	0.0433868	-3.19463	down	--	--	Variant SH3 domain;; Variant SH3 domain;; SH3 domain	--	VHS domain protein [Rhizoctonia solani 123E]
c140507.graph_c0	1.85667	0	0.00077612	-4.44811	down	Molecular Function: GTPase activity (GO:0003924);; Molecular Function: GTP binding (GO:0005525);;	--	Dynamin family;; Dynamin central region;; 50S ribosome-binding GTPase;; Dynamin GTPase effector domain	Dynamin-related protein 1A OS=Arabidopsis thaliana OX=3702 GN=DRP1A PE=1 SV=3	hypothetical protein RSOLAG22IIIB_09212 [Rhizoctonia solani]
c140536.graph_c0	0.186667	178.44	2.12138e-18	7.73816	up	--	--	Potyvirus P1 protease	--	--
c140568.graph_c0	23.8767	8.20333	0.000513687	-1.67645	down	Cellular Component: membrane (GO:0016020);;	--	Ctr copper transporter family	Copper transporter 5 OS=Arabidopsis thaliana OX=3702 GN=COPT5 PE=1 SV=1	PREDICTED: copper transporter 5.1 [Elaeis guineensis]
c140652.graph_c0	5.6	0.286667	0.027172	-2.99405	down	--	K02947|2.04178e-31|mus:103983650|K02947 small subunit ribosomal protein S10e | (RefSeq) 40S ribosomal protein S10-1	Plectin/S10 domain	40S ribosomal protein S10-2 OS=Oryza sativa subsp. japonica OX=39947 GN=RPS10-2 PE=2 SV=1	probable 40s ribosomal protein s10-b [Rhynchosporium commune]
c140658.graph_c0	9.38	0	9.56705e-06	-5.38293	down	Molecular Function: homoaconitate hydratase activity (GO:0004409);; Cellular Component: mitochondrion (GO:0005739);; Cellular Component: integral component of membrane (GO:0016021);; Biological Process: lysine biosynthetic process via aminoadipic acid (GO:0019878);; Molecular Function: metal ion binding (GO:0046872);; Molecular Function: 4 iron, 4 sulfur cluster binding (GO:0051539);;	--	Fasciclin domain	--	Transforming growth factor-beta-induced protein ig-h3 Short=Beta ig-h3 [Rhizoctonia solani AG-1 IB]
c140701.graph_c0	16.9133	140.41	0.0382056	2.49234	up	Molecular Function: sucrose alpha-glucosidase activity (GO:0004575);; Biological Process: carbohydrate metabolic process (GO:0005975);; Cellular Component: integral component of membrane (GO:0016021);; Molecular Function: sucrose 1F-fructosyltransferase activity (GO:0050306);;	K01193|1.92075e-61|bdi:100845254|K01193 beta-fructofuranosidase [EC:3.2.1.26] | (RefSeq) beta-fructofuranosidase 1-like	Glycosyl hydrolases family 32 N-terminal domain	6(G)-fructosyltransferase OS=Asparagus officinalis OX=4686 GN=FT1 PE=1 SV=1	6(G)-fructosyltransferase-like [Asparagus officinalis]
c140723.graph_c0	1.74667	0	6.45465e-05	-4.96285	down	Molecular Function: ATP binding (GO:0005524);; Molecular Function: ATPase activity, coupled to transmembrane movement of ions, phosphorylative mechanism (GO:0015662);; Cellular Component: integral component of membrane (GO:0016021);; Molecular Function: cation-transporting ATPase activity (GO:0019829);; Biological Process: metal ion transport (GO:0030001);; Cellular Component: cell part (GO:00444…	--	E1-E2 ATPase;; Cation transporting ATPase, C-terminus;; haloacid dehalogenase-like hydrolase;; Cation transport ATPase (P-type)	Cation-transporting ATPase CA1 OS=Dunaliella bioculata OX=13790 GN=CA1 PE=2 SV=1	potassium/sodium efflux P-type ATPase [Rhizoctonia solani AG-3 Rhs1AP]
c140762.graph_c0	6.12667	0.583333	0.00727808	-2.89229	down	--	--	--	--	uncharacterized protein LOC109833200 isoform X1 [Asparagus officinalis]
c140795.graph_c0	65.8067	0.916667	4.02904e-05	-4.57934	down	Cellular Component: cytoplasm (GO:0005737);; Molecular Function: S-adenosylmethionine-dependent methyltransferase activity (GO:0008757);; Cellular Component: integral component of membrane (GO:0016021);; Biological Process: methylation (GO:0032259);;	K12502|2.79534e-95|cit:102630396|K12502 MPBQ/MSBQ methyltransferase [EC:2.1.1.295] | (RefSeq) 2-methyl-6-phytyl-1,4-hydroquinone methyltransferase, chloroplastic-like	Methyltransferase domain;; Methyltransferase domain;; ubiE/COQ5 methyltransferase family;; Methyltransferase domain;; Methyltransferase domain;; Methyltransferase domain;; O-methyltransferase;; Methyltransferase small domain	2-methyl-6-phytyl-1,4-hydroquinone methyltransferase 1, chloroplastic OS=Oryza sativa subsp. japonica OX=39947 GN=ARSM2 PE=2 SV=1	PREDICTED: 2-methyl-6-phytyl-1,4-hydroquinone methyltransferase, chloroplastic-like [Nicotiana attenuata]
c140804.graph_c0	1.65667	0.0233333	0.0352214	-3.21862	down	Molecular Function: binding (GO:0005488);; Biological Process: transcription, DNA-templated (GO:0006351);;	--	Fungal specific transcription factor domain;; Fungal Zn(2)-Cys(6) binuclear cluster domain	--	related to nitrate assimilation regulatory protein nirA [Phialocephala subalpina]
c140818.graph_c0	5.47667	12.37	0.0228536	1.00731	up	Biological Process: transcription, DNA-templated (GO:0006351);; Biological Process: response to hormone (GO:0009725);; Biological Process: regulation of cellular process (GO:0050794);;	--	Auxin response factor	Auxin response factor 6 OS=Arabidopsis thaliana OX=3702 GN=ARF6 PE=1 SV=2	auxin response factor 12-like isoform X1 [Asparagus officinalis]
c140825.graph_c0	3.17667	0.0333333	0.000295117	-4.49378	down	--	--	--	--	hypothetical protein V565_007070 [Rhizoctonia solani 123E]
c140828.graph_c0	14.05	0	1.45171e-07	-6.02532	down	--	--	--	--	putative Ran-binding protein [Rhizoctonia solani 123E]
c140830.graph_c0	4.87667	0	1.17063e-05	-5.30238	down	Molecular Function: protein disulfide isomerase activity (GO:0003756);; Cellular Component: endoplasmic reticulum (GO:0005783);; Biological Process: cell redox homeostasis (GO:0045454);;	K09580|1.72485e-85|smo:SELMODRAFT_142613|K09580 protein disulfide-isomerase A1 [EC:5.3.4.1] | (RefSeq) hypothetical protein	Thioredoxin;; Thioredoxin-like domain;; Thioredoxin-like;; Calsequestrin;; Thioredoxin-like;; AhpC/TSA family	Protein disulfide-isomerase OS=Medicago sativa OX=3879 GN=PDI PE=2 SV=1	disulfide isomerase [Rhizoctonia solani AG-1 IA]
c140859.graph_c0	2.92	0	0.000523706	-4.50888	down	--	--	--	--	hypothetical protein RSOLAG1IB_02018 [Rhizoctonia solani AG-1 IB]
c140865.graph_c0	0	1.05	0.043611	3.16488	up	--	--	--	--	hypothetical protein PIIN_04823 [Serendipita indica DSM 11827]
c140952.graph_c0	2.5	0	0.010443	-3.73997	down	Molecular Function: protein kinase activity (GO:0004672);; Molecular Function: ATP binding (GO:0005524);; Biological Process: protein phosphorylation (GO:0006468);; Biological Process: gene silencing by RNA (GO:0031047);; Cellular Component: ARC complex (GO:0033167);;	--	Argonaute siRNA chaperone (ARC) complex subunit Arb1	--	LOW QUALITY PROTEIN: hypothetical protein RSAG8_00370, partial [Rhizoctonia solani AG-8 WAC10335]
c140964.graph_c0	1.1	0	0.00347263	-3.98842	down	Cellular Component: integral component of membrane (GO:0016021);;	--	--	--	transmembrane protein, putative [Rhizoctonia solani AG-3 Rhs1AP]
c140972.graph_c0	8.94	0	0.000150075	-4.81951	down	Molecular Function: nucleotide binding (GO:0000166);; Molecular Function: nucleic acid binding (GO:0003676);; Cellular Component: viral nucleocapsid (GO:0019013);; Cellular Component: intracellular ribonucleoprotein complex (GO:0030529);;	K11294|6.57591e-23|obr:102699609|K11294 nucleolin | (RefSeq) 29 kDa ribonucleoprotein A, chloroplastic-like	RNA recognition motif. (a.k.a. RRM, RBD, or RNP domain)	29 kDa ribonucleoprotein B, chloroplastic OS=Nicotiana sylvestris OX=4096 PE=2 SV=1	Glycine-rich RNA-binding protein 2, mitochondrial [Rhizoctonia solani]
c140973.graph_c0	1.56	8.52	0.0381279	2.11205	up	Molecular Function: phosphoric diester hydrolase activity (GO:0008081);; Biological Process: single-organism process (GO:0044699);;	--	--	Glycerophosphodiester phosphodiesterase GDPD1, chloroplastic OS=Arabidopsis thaliana OX=3702 GN=GDPD1 PE=1 SV=1	glycerophosphodiester phosphodiesterase GDPD1, chloroplastic-like [Asparagus officinalis]
c141070.graph_c0	6.20333	0	0.000204669	-4.75435	down	--	--	Protein of unknown function (DUF3421)	--	hypothetical protein RSOLAG22IIIB_09897 [Rhizoctonia solani]
c141083.graph_c0	2.72	0	0.039434	-3.21934	down	--	--	Ser-Thr-rich glycosyl-phosphatidyl-inositol-anchored membrane family	--	hypothetical protein RSOLAG22IIIB_07406 [Rhizoctonia solani]
c141159.graph_c0	6.70667	1.03333	0.00491072	-2.53825	down	--	--	Cotton fibre expressed protein	--	--
c141229.graph_c2	0	3.18333	0.00423938	3.98008	up	--	--	--	--	LOW QUALITY PROTEIN: fasciclin-like arabinogalactan protein 21 [Asparagus officinalis]
c141239.graph_c0	7.09667	0.0666667	5.16002e-05	-4.62337	down	Molecular Function: calcium ion binding (GO:0005509);;	--	EF-hand domain pair;; EF hand;; EF-hand domain;; EF hand	--	uncharacterized protein LOC109843470 [Asparagus officinalis]
c141246.graph_c0	2.66	0	0.00933617	-3.75976	down	--	--	Fasciclin domain	--	fasciclin domain protein [Rhizoctonia solani 123E]
c141262.graph_c0	4.89667	0	2.24732e-06	-5.59502	down	Cellular Component: nucleus (GO:0005634);; Biological Process: regulation of mitotic cell cycle phase transition (GO:1901990);;	K05868|5.37714e-27|cam:101515150|K05868 cyclin B | (RefSeq) G2/mitotic-specific cyclin S13-7-like	Cyclin, N-terminal domain;; Cyclin, C-terminal domain	Cyclin-B1-3 OS=Arabidopsis thaliana OX=3702 GN=CYCB1-3 PE=2 SV=2	G1/S-specific cyclin CCN1 [Candida albicans WO-1] [Rhizoctonia solani]
c141305.graph_c0	2.1	0	0.0011522	-4.31504	down	Molecular Function: 3-dehydroquinate dehydratase activity (GO:0003855);; Molecular Function: 3-dehydroquinate synthase activity (GO:0003856);; Molecular Function: 3-phosphoshikimate 1-carboxyvinyltransferase activity (GO:0003866);; Molecular Function: shikimate 3-dehydrogenase (NADP+) activity (GO:0004764);; Molecular Function: shikimate kinase activity (GO:0004765);; Molecular Function: ATP bind…	K13832|5.49688e-27|cme:CYME_CMK269C|K13832 3-dehydroquinate dehydratase / shikimate dehydrogenase [EC:4.2.1.10 1.1.1.25] | (RefSeq) fusion protein of 3-dehydroquinate dehydratase and shikimate 5-dehydrogenase	Shikimate dehydrogenase substrate binding domain;; Type I 3-dehydroquinase;; Shikimate / quinate 5-dehydrogenase	Bifunctional 3-dehydroquinate dehydratase/shikimate dehydrogenase, chloroplastic OS=Arabidopsis thaliana OX=3702 GN=EMB3004 PE=1 SV=1	hypothetical protein RSOLAG1IB_06372 [Rhizoctonia solani AG-1 IB]
c141305.graph_c1	1.44333	0	0.010934	-3.69868	down	Molecular Function: 3-dehydroquinate dehydratase activity (GO:0003855);; Molecular Function: 3-dehydroquinate synthase activity (GO:0003856);; Molecular Function: 3-phosphoshikimate 1-carboxyvinyltransferase activity (GO:0003866);; Molecular Function: shikimate 3-dehydrogenase (NADP+) activity (GO:0004764);; Molecular Function: shikimate kinase activity (GO:0004765);; Molecular Function: ATP bind…	K00800|2.84324e-13|mpp:MICPUCDRAFT_45646|K00800 3-phosphoshikimate 1-carboxyvinyltransferase [EC:2.5.1.19] | (RefSeq) hypothetical protein	Shikimate kinase;; EPSP synthase (3-phosphoshikimate 1-carboxyvinyltransferase);; Type I 3-dehydroquinase	3-phosphoshikimate 1-carboxyvinyltransferase 2 (Fragment) OS=Nicotiana tabacum OX=4097 GN=EPSPS-2 PE=2 SV=1	hypothetical protein RSOLAG22IIIB_04552 [Rhizoctonia solani]
c141319.graph_c0	8.15667	0.293333	0.00387302	-3.59145	down	Molecular Function: carbonate dehydratase activity (GO:0004089);; Biological Process: one-carbon metabolic process (GO:0006730);; Molecular Function: zinc ion binding (GO:0008270);;	K01674|7.57197e-132|mus:103984038|K01674 carbonic anhydrase [EC:4.2.1.1] | (RefSeq) alpha carbonic anhydrase 7-like	Eukaryotic-type carbonic anhydrase	Alpha carbonic anhydrase 7 OS=Arabidopsis thaliana OX=3702 GN=ACA7 PE=2 SV=1	PREDICTED: alpha carbonic anhydrase 7-like [Musa acuminata subsp. malaccensis]
c141333.graph_c0	1.88	0.15	0.0296063	-2.8494	down	--	--	Cystatin domain;; Cathelicidin	--	--
c141445.graph_c0	2.72333	18.5533	2.71281e-07	2.51576	up	Molecular Function: transporter activity (GO:0005215);; Biological Process: transport (GO:0006810);; Cellular Component: integral component of membrane (GO:0016021);;	K09872|1.55631e-15|mus:103973264|K09872 aquaporin PIP | (RefSeq) probable aquaporin PIP1-2	--	Probable aquaporin PIP1-4 OS=Arabidopsis thaliana OX=3702 GN=PIP1.4 PE=1 SV=1	aquaporin, partial [Trifolium pratense]
c141477.graph_c0	0	0.88	0.00255604	4.05713	up	--	--	F-box domain;; F-box-like;; F-box associated domain	F-box protein At5g49610 OS=Arabidopsis thaliana OX=3702 GN=At5g49610 PE=1 SV=1	PREDICTED: F-box protein At5g49610-like [Phoenix dactylifera]
c141532.graph_c0	6.04	0	0.0039619	-4.02638	down	--	--	NAD(P)H-binding	--	NAD(P)H-binding family protein [Rhizoctonia solani AG-3 Rhs1AP]
c141591.graph_c0	4.68667	0	0.0011672	-4.32747	down	Molecular Function: iron ion binding (GO:0005506);; Cellular Component: mitochondrial matrix (GO:0005759);; Biological Process: cellular iron ion homeostasis (GO:0006879);; Molecular Function: iron-sulfur transferase activity (GO:0036455);; Cellular Component: protein complex (GO:0043234);; Biological Process: [2Fe-2S] cluster assembly (GO:0044571);; Molecular Function: 2 iron, 2 sulfur cluster b…	--	NifU-like N terminal domain	Iron-sulfur cluster assembly protein 1 OS=Arabidopsis thaliana OX=3702 GN=ISU1 PE=2 SV=1	Iron sulfur cluster assembly protein 1, mitochondrial OS=Yarrowia lipolytica (strain CLIB 122 / E 150) GN=ISU1 PE=3 SV=1 [Rhizoctonia solani AG-1 IB]
c141601.graph_c0	1.77667	0.496667	0.00171109	-1.85053	down	--	--	--	--	Ribonuclease H domain [Macleaya cordata]
c141608.graph_c0	12.6	3.42667	0.0320184	-1.86514	down	Molecular Function: DNA binding (GO:0003677);; Biological Process: base-excision repair (GO:0006284);; Molecular Function: DNA-3-methyladenine glycosylase activity (GO:0008725);; Molecular Function: DNA-7-methylguanine glycosylase activity (GO:0043916);; Molecular Function: DNA-7-methyladenine glycosylase activity (GO:0052821);; Molecular Function: DNA-3-methylguanine glycosylase activity (GO:005…	K03652|5.67756e-134|pda:103706763|K03652 DNA-3-methyladenine glycosylase [EC:3.2.2.21] | (RefSeq) DNA-3-methyladenine glycosylase	Methylpurine-DNA glycosylase (MPG)	DNA-3-methyladenine glycosylase OS=Arabidopsis thaliana OX=3702 GN=MAG PE=2 SV=1	DNA-3-methyladenine glycosylase [Asparagus officinalis]
c141609.graph_c0	4.60667	0	0.00974331	-3.72122	down	Molecular Function: structural constituent of ribosome (GO:0003735);; Cellular Component: ribosome (GO:0005840);; Biological Process: translation (GO:0006412);;	K02962|2.0346e-55|ota:Ot04g05240|K02962 small subunit ribosomal protein S17e | (RefSeq) Putative 40S ribosomal protein S17 (ISS)	Ribosomal S17	40S ribosomal protein S17-2 OS=Arabidopsis thaliana OX=3702 GN=RPS17B PE=2 SV=3	40S ribosomal protein S17, partial [Rhizoctonia solani AG-8 WAC10335]
c141663.graph_c0	3.69667	0	0.00188378	-4.17453	down	Molecular Function: nucleotide binding (GO:0000166);; Molecular Function: structural constituent of ribosome (GO:0003735);; Cellular Component: ribosome (GO:0005840);; Biological Process: translation (GO:0006412);;	K02974|1.08435e-41|mtr:MTR_1g081410|K02974 small subunit ribosomal protein S24e | (RefSeq) 40S ribosomal protein S24-2	Ribosomal protein S24e	40S ribosomal protein S24-1 OS=Arabidopsis thaliana OX=3702 GN=RPS24A PE=2 SV=1	40S ribosomal protein S24 [Rhizoctonia solani 123E]
c141768.graph_c0	2.69	0	0.00537339	-3.94242	down	Cellular Component: integral component of membrane (GO:0016021);; Molecular Function: hydrolase activity (GO:0016787);;	--	Region of unknown function (DUF2417);; Alpha/beta hydrolase family;; alpha/beta hydrolase fold	--	alpha/beta hydrolase family protein [Rhizoctonia solani 123E]
c141804.graph_c0	3.8	0	2.0786e-07	-5.90654	down	Molecular Function: translation elongation factor activity (GO:0003746);; Molecular Function: GTPase activity (GO:0003924);; Molecular Function: GTP binding (GO:0005525);; Biological Process: translational elongation (GO:0006414);;	K03234|0|sind:105175070|K03234 elongation factor 2 | (RefSeq) elongation factor 2	Elongation factor Tu GTP binding domain;; Elongation factor G, domain IV;; Elongation factor G C-terminus;; Elongation Factor G, domain II;; Elongation factor Tu domain 2	Elongation factor 2 OS=Beta vulgaris OX=161934 PE=2 SV=1	translation elongation factor 2 [Rhizoctonia solani AG-3 Rhs1AP]
c141808.graph_c0	1.23667	0	0.00122524	-4.27723	down	Biological Process: amino acid transmembrane transport (GO:0003333);; Molecular Function: amino acid transmembrane transporter activity (GO:0015171);; Cellular Component: integral component of membrane (GO:0016021);;	--	Amino acid permease;; Amino acid permease	--	hypothetical protein RSAG8_08955, partial [Rhizoctonia solani AG-8 WAC10335]
c141826.graph_c0	5.54	0.196667	0.00152603	-3.8394	down	Molecular Function: structural constituent of ribosome (GO:0003735);; Biological Process: rRNA processing (GO:0006364);; Biological Process: translation (GO:0006412);; Cellular Component: cytosolic small ribosomal subunit (GO:0022627);; Biological Process: ribosomal small subunit biogenesis (GO:0042274);;	K02991|2.71422e-94|gsl:Gasu_34220|K02991 small subunit ribosomal protein S6e | (RefSeq) 40S ribosomal protein S6e	Ribosomal protein S6e	40S ribosomal protein S6 OS=Asparagus officinalis OX=4686 GN=rps6 PE=2 SV=1	40S ribosomal protein S6 [Phialocephala subalpina]
c141850.graph_c0	4.28	0.266667	0.0275167	-2.911	down	Cellular Component: transcription factor TFIIIB complex (GO:0000126);; Molecular Function: RNA polymerase II core promoter sequence-specific DNA binding (GO:0000979);; Molecular Function: transcription factor activity, RNA polymerase II core promoter sequence-specific (GO:0000983);; Molecular Function: RNA polymerase III regulatory region DNA binding (GO:0001016);; Molecular Function: RNA polymer…	K03120|6.20971e-78|ppp:PHYPADRAFT_115252|K03120 transcription initiation factor TFIID TATA-box-binding protein | (RefSeq) GTF1502.2; TATA-box binding protein, component of TFIID and TFIIIB	Transcription factor TFIID (or TATA-binding protein, TBP);; Transcription factor TFIID (or TATA-binding protein, TBP)	TATA-box-binding protein 1 OS=Zea mays OX=4577 GN=TBP1 PE=2 SV=1	hypothetical protein V496_03346 [Pseudogymnoascus sp. VKM F-4515 (FW-2607)]
c141884.graph_c0	1.81667	0	0.000921807	-4.38895	down	Biological Process: histidine biosynthetic process (GO:0000105);; Cellular Component: cytoplasm (GO:0005737);; Molecular Function: transferase activity, transferring pentosyl groups (GO:0016763);;	--	Pal1 cell morphology protein	--	hypothetical protein RSOLAG22IIIB_02522 [Rhizoctonia solani]
c141963.graph_c0	0.0733333	3.59333	0.0175524	3.3307	up	Molecular Function: hydrogen ion transmembrane transporter activity (GO:0015078);; Biological Process: ATP hydrolysis coupled proton transport (GO:0015991);; Cellular Component: proton-transporting V-type ATPase, V0 domain (GO:0033179);;	K02146|5.35346e-19|cit:102623564|K02146 V-type H+-transporting ATPase subunit d | (RefSeq) V-type proton ATPase subunit d2	--	V-type proton ATPase subunit d2 OS=Arabidopsis thaliana OX=3702 GN=VHA-d2 PE=2 SV=1	V-type proton ATPase subunit d2 [Citrus clementina]
c142002.graph_c0	1.51667	0.0466667	0.0400661	-3.04564	down	Molecular Function: RNA binding (GO:0003723);; Molecular Function: structural constituent of ribosome (GO:0003735);; Biological Process: rRNA export from nucleus (GO:0006407);; Biological Process: translation (GO:0006412);; Cellular Component: small ribosomal subunit (GO:0015935);;	K02958|2.94284e-71|pda:103716570|K02958 small subunit ribosomal protein S15e | (RefSeq) 40S ribosomal protein S15-like	Ribosomal protein S19	40S ribosomal protein S15 OS=Picea mariana OX=3335 GN=RPS15 PE=2 SV=1	40S ribosomal protein S15, partial [Colletotrichum simmondsii]
c142042.graph_c0	1.49	0	0.0133585	-3.63628	down	--	--	PH domain;; Pleckstrin homology domain;; PH domain;; Pleckstrin homology domain;; Pleckstrin homology domain;; Pleckstrin homology domain;; Meiotic cell cortex C-terminal pleckstrin homology	--	hypothetical protein RSOLAG22IIIB_01962 [Rhizoctonia solani]
c142056.graph_c0	1.45	0	0.00165361	-4.24969	down	Molecular Function: RNA polymerase II transcription cofactor activity (GO:0001104);; Molecular Function: DNA binding (GO:0003677);; Biological Process: regulation of transcription from RNA polymerase II promoter (GO:0006357);; Cellular Component: mediator complex (GO:0016592);;	--	ARID/BRIGHT DNA binding domain	--	ARID domain protein [Rhizoctonia solani AG-3 Rhs1AP]
c142071.graph_c0	1.45	0	0.00604858	-3.881	down	--	--	--	--	General transcriptional corepressor ssn6 OS=Schizosaccharomyces pombe (strain 972 / ATCC 24843) GN=ssn6 PE=1 SV=1 [Rhizoctonia solani AG-1 IB]
c142156.graph_c0	1.89333	0	0.00344087	-4.04979	down	Cellular Component: integral component of membrane (GO:0016021);;	--	Serine incorporator (Serinc)	--	TMS membrane protein/tumor differentially protein [Rhizoctonia solani 123E]
c142195.graph_c0	3.88333	0	1.39131e-06	-5.49713	down	Molecular Function: nucleic acid binding (GO:0003676);;	--	--	--	hypothetical protein V565_014680 [Rhizoctonia solani 123E]
c142288.graph_c0	0	1.55667	0.000833467	4.33322	up	Cellular Component: integral component of membrane (GO:0016021);;	--	--	--	hypothetical protein PIIN_03186 [Serendipita indica DSM 11827]
c142390.graph_c0	2.45	0	0.00275489	-4.1079	down	Molecular Function: translation initiation factor activity (GO:0003743);; Biological Process: DNA-templated transcription, initiation (GO:0006352);; Biological Process: regulation of transcription, DNA-templated (GO:0006355);; Biological Process: translational initiation (GO:0006413);; Molecular Function: zinc ion binding (GO:0008270);; Molecular Function: TBP-class protein binding (GO:0017025);;	K03124|9.46689e-48|jcu:105640468|K03124 transcription initiation factor TFIIB | (RefSeq) transcription initiation factor IIB-2-like	Transcription factor TFIIB repeat;; TFIIB zinc-binding	Transcription initiation factor IIB-2 OS=Arabidopsis thaliana OX=3702 GN=TFIIB2 PE=2 SV=1	transcription initiation factor TFIIB protein [Rhizoctonia solani AG-3 Rhs1AP]
c142417.graph_c0	1.36	0	0.000284315	-4.69292	down	Molecular Function: magnesium ion binding (GO:0000287);; Molecular Function: phospholipid-translocating ATPase activity (GO:0004012);; Molecular Function: ATP binding (GO:0005524);; Cellular Component: integral component of membrane (GO:0016021);; Biological Process: phospholipid translocation (GO:0045332);;	K01530|0|pper:PRUPE_ppa000418mg|K01530 phospholipid-translocating ATPase [EC:3.6.3.1] | (RefSeq) hypothetical protein	Phospholipid-translocating P-type ATPase C-terminal;; Phospholipid-translocating ATPase N-terminal;; haloacid dehalogenase-like hydrolase;; Cation transport ATPase (P-type);; haloacid dehalogenase-like hydrolase	Probable phospholipid-transporting ATPase 4 OS=Arabidopsis thaliana OX=3702 GN=ALA4 PE=3 SV=2	phospholipid-translocating ATPase [Rhizoctonia solani AG-1 IB]
c142491.graph_c0	2.30667	0	0.000432647	-4.56581	down	Molecular Function: hydrolase activity, hydrolyzing O-glycosyl compounds (GO:0004553);; Biological Process: metabolic process (GO:0008152);; Molecular Function: polysaccharide binding (GO:0030247);; Cellular Component: anchored component of plasma membrane (GO:0046658);;	--	Glycosyl hydrolases family 17;; X8 domain	Glucan endo-1,3-beta-glucosidase 8 OS=Arabidopsis thaliana OX=3702 GN=At1g64760 PE=1 SV=2	glycosylphosphatidylinositol-anchored beta-1,3 glucanase-like protein precursor [Solanum lycopersicum]
c142586.graph_c0	5.37333	0	6.9892e-06	-5.35545	down	Molecular Function: metal ion binding (GO:0046872);;	--	FYVE zinc finger	Protein FREE1 OS=Arabidopsis thaliana OX=3702 GN=FREE1 PE=1 SV=1	zinc finger, FYVE-type protein [Rhizoctonia solani AG-3 Rhs1AP]
c142652.graph_c0	0	1.32	0.0496079	3.11872	up	Cellular Component: integral component of membrane (GO:0016021);;	--	--	--	hypothetical protein PIIN_01630 [Serendipita indica DSM 11827]
c142686.graph_c0	1.18	0	0.0209824	-3.47855	down	Molecular Function: ATP-dependent peptidase activity (GO:0004176);; Molecular Function: serine-type endopeptidase activity (GO:0004252);; Molecular Function: ATP binding (GO:0005524);; Cellular Component: mitochondrial matrix (GO:0005759);; Biological Process: misfolded or incompletely synthesized protein catabolic process (GO:0006515);; Biological Process: cellular response to oxidative stress (…	K08675|0|bvg:104890770|K08675 Lon-like ATP-dependent protease [EC:3.4.21.-] | (RefSeq) lon protease homolog 1, mitochondrial-like	Lon protease (S16) C-terminal proteolytic domain;; ATPase family associated with various cellular activities (AAA);; Subunit ChlI of Mg-chelatase;; AAA domain (dynein-related subfamily);; AAA domain (Cdc48 subfamily);; Holliday junction DNA helicase ruvB N-terminus;; PrkA AAA domain	Lon protease homolog 1, mitochondrial OS=Arabidopsis thaliana OX=3702 GN=LON1 PE=1 SV=2	Lon-like ATP-dependent protease [Rhizoctonia solani]
c142788.graph_c0	0	1.32333	0.00561586	3.86988	up	--	--	--	--	hypothetical protein PIIN_03112 [Serendipita indica DSM 11827]
c142808.graph_c0	0	2.12	0.000962969	4.32634	up	--	--	--	--	hypothetical protein PIIN_02062 [Serendipita indica DSM 11827]
c142812.graph_c0	0	1.77333	0.00487212	3.89939	up	--	--	--	--	hypothetical protein PIIN_05148 [Serendipita indica DSM 11827]
c142839.graph_c0	0	1.39667	0.0331439	3.28018	up	--	K12616|5.30627e-23|egu:105049929|K12616 enhancer of mRNA-decapping protein 4 | (RefSeq) enhancer of mRNA-decapping protein 4-like	DnaJ domain	Varicose-related protein OS=Arabidopsis thaliana OX=3702 GN=VCR PE=2 SV=1	uncharacterized protein A4U43_C05F21690 [Asparagus officinalis]
c142858.graph_c0	1.11667	0	0.0361511	-3.24828	down	--	--	N-terminal C2 in EEIG1 and EHBP1 proteins	--	EEIG1/EHBP1 protein amino-terminal domain protein [Rhizoctonia solani AG-3 Rhs1AP]
c142885.graph_c0	18.81	1.35667	0.0196446	-2.91509	down	Molecular Function: S-adenosylmethionine-dependent methyltransferase activity (GO:0008757);; Cellular Component: chloroplast (GO:0009507);; Cellular Component: plastid inner membrane (GO:0009528);; Cellular Component: integral component of membrane (GO:0016021);; Biological Process: methylation (GO:0032259);;	K12502|1.79063e-25|mus:103975699|K12502 MPBQ/MSBQ methyltransferase [EC:2.1.1.295] | (RefSeq) 2-methyl-6-phytyl-1,4-hydroquinone methyltransferase 1, chloroplastic-like	--	2-methyl-6-phytyl-1,4-hydroquinone methyltransferase 2, chloroplastic OS=Oryza sativa subsp. japonica OX=39947 GN=Os12g0615400 PE=2 SV=2	PREDICTED: 2-methyl-6-phytyl-1,4-hydroquinone methyltransferase 1, chloroplastic-like [Musa acuminata subsp. malaccensis]
c142920.graph_c0	10.0667	0.83	0.0209967	-2.95644	down	Molecular Function: kinase activity (GO:0016301);;	--	Leucine Rich repeats (2 copies);; Leucine rich repeat;; Leucine Rich Repeat	Probable leucine-rich repeat receptor-like protein kinase At1g35710 OS=Arabidopsis thaliana OX=3702 GN=At1g35710 PE=2 SV=1	uncharacterized protein A4U43_C01F32780 [Asparagus officinalis]
c142946.graph_c0	0	1.71667	0.0133409	3.61134	up	Cellular Component: nucleolus (GO:0005730);;	K13102|1.80755e-59|cam:101491821|K13102 DNA/RNA-binding protein KIN17 | (RefSeq) DNA/RNA-binding protein KIN17-like	Domain of Kin17 curved DNA-binding protein	KIN17-like protein OS=Oryza sativa subsp. japonica OX=39947 GN=KIN17 PE=2 SV=1	hypothetical protein M408DRAFT_328420 [Serendipita vermifera MAFF 305830]
c143013.graph_c0	0.0466667	1.24667	0.0154152	3.29097	up	--	--	Zinc knuckle	--	Endonuclease/exonuclease/phosphatase [Macleaya cordata]
c143111.graph_c0	1.46333	0	0.0110832	-3.69151	down	Molecular Function: homoserine O-acetyltransferase activity (GO:0004414);; Cellular Component: cytoplasm (GO:0005737);; Biological Process: methionine biosynthetic process (GO:0009086);;	K00641|3.8414e-41|mis:MICPUN_58598|K00641 homoserine O-acetyltransferase [EC:2.3.1.31] | (RefSeq) homoserine acetyltransferase	alpha/beta hydrolase fold;; Putative esterase	--	homoserine O-acetyltransferase [Rhizoctonia solani AG-3 Rhs1AP]
c143165.graph_c0	2.26	0	0.00205569	-4.20959	down	--	--	Bromodomain;; Bromodomain extra-terminal - transcription regulation	Transcription factor GTE1 OS=Arabidopsis thaliana OX=3702 GN=GTE1 PE=2 SV=1	bromodomain domain protein [Rhizoctonia solani 123E]
c143188.graph_c0	1.22333	0	0.0291703	-3.34711	down	--	--	--	--	heat shock 70 kDa protein 12A [Rhizoctonia solani 123E]
c143212.graph_c0	41.4367	93.2833	0.000504785	1.0647	up	Molecular Function: actin binding (GO:0003779);; Cellular Component: lysosomal membrane (GO:0005765);; Cellular Component: endosome (GO:0005768);; Biological Process: intracellular protein transport (GO:0006886);; Cellular Component: plant-type vacuole membrane (GO:0009705);; Biological Process: endosomal transport (GO:0016197);; Cellular Component: HOPS complex (GO:0030897);; Biological Process:…	K20180|1.02152e-102|pda:103722345|K20180 vacuolar protein sorting-associated protein 16 | (RefSeq) protein VACUOLELESS1	Vps16, N-terminal region	Protein VACUOLELESS1 OS=Arabidopsis thaliana OX=3702 GN=VCL1 PE=1 SV=1	vacuolar protein sorting 16 (VPS16) family protein [Musa acuminata]
c143267.graph_c0	2.6	0	0.00149339	-4.27475	down	--	--	--	--	hypothetical protein AG1IA_08247 [Rhizoctonia solani AG-1 IA]
c143271.graph_c0	3.06667	0	0.00351504	-4.05796	down	Biological Process: DNA replication checkpoint (GO:0000076);; Cellular Component: protein phosphatase type 1 complex (GO:0000164);; Cellular Component: condensed nuclear chromosome kinetochore (GO:0000778);; Cellular Component: nuclear chromatin (GO:0000790);; Biological Process: regulation of cell shape during vegetative growth phase (GO:0000903);; Cellular Component: mating projection base (GO:…	K06269|0|pxb:103939751|K06269 serine/threonine-protein phosphatase PP1 catalytic subunit [EC:3.1.3.16] | (RefSeq) serine/threonine-protein phosphatase PP1	Calcineurin-like phosphoesterase;; Serine-threonine protein phosphatase N-terminal domain	Serine/threonine-protein phosphatase PP1 isozyme 1 OS=Acetabularia peniculus OX=35862 PE=3 SV=1	serine/threonine-protein phosphatase [Rhizoctonia solani AG-3 Rhs1AP]
c143386.graph_c0	3.37	0	0.0012973	-4.32313	down	Biological Process: transport (GO:0006810);; Cellular Component: integral component of membrane (GO:0016021);;	--	Mitochondrial carrier protein	--	carrier protein [Rhizoctonia solani AG-3 Rhs1AP]
c143389.graph_c3	1.29667	0	0.00437049	-3.97493	down	--	--	--	--	Protein byr4 [Schizosaccharomyces pombe 972h-] [Rhizoctonia solani]
c143436.graph_c0	341.507	10.8133	5.92471e-05	-4.12713	down	--	--	--	--	hypothetical protein TSTA_040370 [Talaromyces stipitatus ATCC 10500]
c143510.graph_c0	0	1.20667	1.80927e-06	5.35821	up	--	--	--	--	hypothetical protein W97_02655 [Coniosporium apollinis CBS 100218]
c143518.graph_c0	11.7867	1.73333	8.37523e-05	-2.70255	down	Biological Process: proteolysis (GO:0006508);; Molecular Function: peptidase activity (GO:0008233);;	K01369|5.86129e-23|egu:105037223|K01369 legumain [EC:3.4.22.34] | (RefSeq) vacuolar-processing enzyme	--	Vacuolar-processing enzyme OS=Phaseolus vulgaris OX=3885 PE=1 SV=1	vacuolar-processing enzyme-like [Asparagus officinalis]
c143602.graph_c0	17.8833	7.99	0.00759897	-1.25075	down	--	--	Plastocyanin-like domain	Mavicyanin OS=Cucurbita pepo OX=3663 PE=1 SV=1	LOW QUALITY PROTEIN: uncharacterized protein LOC109829468 [Asparagus officinalis]
c143608.graph_c0	30.96	0.786667	3.1032e-07	-4.51493	down	--	--	Cerato-platanin	--	hypothetical protein FOTG_03198 [Fusarium oxysporum f. sp. vasinfectum 25433]
c143640.graph_c0	8.92	0	0.000122362	-4.87158	down	--	--	CFEM domain	--	hypothetical protein RSOL_432470 [Rhizoctonia solani AG-3 Rhs1AP]
c143663.graph_c0	8.65	0.753333	0.00176809	-3.19131	down	--	--	--	--	PREDICTED: thioredoxin-like protein 4B isoform X1 [Oryza sativa Japonica Group]
c143666.graph_c0	12.9533	1.42333	3.65752e-06	-3.04041	down	Molecular Function: oxidoreductase activity (GO:0016491);; Biological Process: oxidation-reduction process (GO:0055114);;	--	--	--	apoptosis-inducing factor homolog B-like [Asparagus officinalis]
c143705.graph_c0	16.6367	5.28667	0.0080677	-1.69561	down	--	--	--	--	PREDICTED: uncharacterized protein LOC103973057 [Musa acuminata subsp. malaccensis]
c143736.graph_c0	3.3	0	0.00122524	-4.34701	down	Molecular Function: protein serine/threonine kinase activity (GO:0004674);; Molecular Function: ATP binding (GO:0005524);; Biological Process: protein phosphorylation (GO:0006468);;	K08832|6.81413e-66|egr:104438657|K08832 serine/threonine-protein kinase SRPK3 [EC:2.7.11.1] | (RefSeq) SRSF protein kinase 2	Protein kinase domain;; Protein tyrosine kinase	Serine/threonine-protein kinase AFC3 OS=Arabidopsis thaliana OX=3702 GN=AFC3 PE=2 SV=2	Serine/Threonine kinase catalytic domain protein [Rhizoctonia solani AG-3 Rhs1AP]
c143751.graph_c0	7.43333	0.06	0.0241289	-3.39784	down	--	--	--	--	predicted protein [Sclerotinia sclerotiorum 1980 UF-70]
c143808.graph_c0	5.74333	0	1.6557e-06	-5.63905	down	Molecular Function: phosphoenolpyruvate carboxykinase (ATP) activity (GO:0004612);; Molecular Function: ATP binding (GO:0005524);; Cellular Component: cytosol (GO:0005829);; Biological Process: gluconeogenesis (GO:0006094);; Molecular Function: kinase activity (GO:0016301);; Biological Process: phosphorylation (GO:0016310);;	K01610|0|ppp:PHYPADRAFT_210293|K01610 phosphoenolpyruvate carboxykinase (ATP) [EC:4.1.1.49] | (RefSeq) hypothetical protein	Phosphoenolpyruvate carboxykinase	Phosphoenolpyruvate carboxykinase (ATP) OS=Arabidopsis thaliana OX=3702 GN=PCKA PE=1 SV=1	phosphoenolpyruvate carboxykinase (ATP) [Rhizoctonia solani AG-1 IB]
c143831.graph_c0	0.886667	0.03	0.0499415	-3.01193	down	Molecular Function: protein serine/threonine kinase activity (GO:0004674);; Molecular Function: ATP binding (GO:0005524);; Cellular Component: nucleus (GO:0005634);; Cellular Component: cytoplasm (GO:0005737);; Biological Process: endocytosis (GO:0006897);; Biological Process: regulation of cell shape (GO:0008360);; Biological Process: Wnt signaling pathway (GO:0016055);; Biological Process: pept…	--	Protein kinase domain;; Protein tyrosine kinase	--	hypothetical protein sscle_15g105640 [Sclerotinia sclerotiorum 1980 UF-70]
c143907.graph_c0	4.74	0	3.97453e-07	-5.71074	down	Molecular Function: transcription factor activity, sequence-specific DNA binding (GO:0003700);; Cellular Component: nucleus (GO:0005634);; Biological Process: regulation of transcription, DNA-templated (GO:0006355);; Molecular Function: sequence-specific DNA binding (GO:0043565);;	K09419|4.77691e-23|cme:CYME_CMO187C|K09419 heat shock transcription factor, other eukaryote | (RefSeq) heat shock transcription factor	HSF-type DNA-binding	Heat stress transcription factor A-7a OS=Arabidopsis thaliana OX=3702 GN=HSFA7A PE=1 SV=1	HSF-type DNA-binding domain protein [Rhizoctonia solani AG-3 Rhs1AP]
c143926.graph_c0	3.18	0.15	0.000299472	-3.67315	down	Molecular Function: ubiquitin-protein transferase activity (GO:0004842);; Molecular Function: binding (GO:0005488);; Biological Process: ubiquitin-dependent protein catabolic process (GO:0006511);; Biological Process: protein ubiquitination (GO:0016567);; Cellular Component: intracellular part (GO:0044424);;	K11975|1.79605e-10|mus:103998137|K11975 E3 ubiquitin-protein ligase RNF144 [EC:2.3.2.27] | (RefSeq) E3 ubiquitin-protein ligase RNF144A	--	--	probable E3 ubiquitin-protein ligase RNF144A-B [Asparagus officinalis]
c143975.graph_c0	4.28333	0	6.4351e-05	-4.96531	down	Cellular Component: membrane (GO:0016020);;	--	SPFH domain / Band 7 family	--	band 7 family protein, putative [Rhizoctonia solani AG-3 Rhs1AP]
c144003.graph_c0	1.37	0	0.0468971	-3.14466	down	Biological Process: transcriptional start site selection at RNA polymerase II promoter (GO:0001174);; Molecular Function: protein tyrosine phosphatase activity (GO:0004725);; Cellular Component: cytosol (GO:0005829);; Cellular Component: mRNA cleavage and polyadenylation specificity factor complex (GO:0005847);; Biological Process: transcription elongation from RNA polymerase II promoter (GO:0006…	K15544|2.45723e-53|cic:CICLE_v10005966mg|K15544 RNA polymerase II subunit A C-terminal domain phosphatase SSU72 [EC:3.1.3.16] | (RefSeq) hypothetical protein	Ssu72-like protein	--	hypothetical protein RSOLAG22IIIB_01388 [Rhizoctonia solani]
c144032.graph_c0	1.75333	0	0.00406625	-4.02247	down	--	--	--	--	COPII coat assembly protein sec16 [Rhizoctonia solani]
c144054.graph_c0	4.03333	0.0333333	0.0024104	-4.04422	down	Molecular Function: metal ion binding (GO:0046872);;	--	--	--	WD repeat protein [Rhizoctonia solani AG-3 Rhs1AP]
c144090.graph_c1	1.78	0	0.0286605	-3.35455	down	Molecular Function: nucleotide binding (GO:0000166);; Molecular Function: RNA binding (GO:0003723);;	--	--	--	hypothetical protein RSAG8_00299, partial [Rhizoctonia solani AG-8 WAC10335]
c144162.graph_c0	22.4967	10.4967	0.00154685	-1.2115	down	Molecular Function: nucleotide binding (GO:0000166);; Molecular Function: nucleic acid binding (GO:0003676);;	--	RNA recognition motif. (a.k.a. RRM, RBD, or RNP domain)	Binding partner of ACD11 1 OS=Arabidopsis thaliana OX=3702 GN=BPA1 PE=1 SV=1	binding partner of ACD11 1 [Asparagus officinalis]
c144176.graph_c0	0	1.59333	0.00544311	3.89517	up	--	--	FR47-like protein;; Acetyltransferase (GNAT) domain;; Acetyltransferase (GNAT) family	--	hypothetical protein PIIN_01890 [Serendipita indica DSM 11827]
c144300.graph_c0	1.65667	0	0.000203807	-4.68934	down	--	--	Putative ephrin-receptor like;; Nine Cysteines Domain of family 3 GPCR	--	Proprotein convertase subtilisin/kexin type 5 [Rhizoctonia solani]
c144325.graph_c0	9.16333	87.5333	9.63135e-10	3.03368	up	Cellular Component: photosystem I reaction center (GO:0009538);; Biological Process: photosynthesis (GO:0015979);;	K02694|3.04094e-99|pda:103705445|K02694 photosystem I subunit III | (RefSeq) photosystem I reaction center subunit III, chloroplastic	Photosystem I reaction centre subunit III	Photosystem I reaction center subunit III, chloroplastic OS=Flaveria trinervia OX=4227 GN=PSAF PE=2 SV=1	photosystem I reaction center subunit III, chloroplastic [Phalaenopsis equestris]
c144466.graph_c0	11.0767	1.64667	0.00195709	-2.59237	down	Molecular Function: transferase activity (GO:0016740);;	--	--	7-deoxyloganetin glucosyltransferase OS=Gardenia jasminoides OX=114476 GN=UGT85A24 PE=1 SV=1	7-deoxyloganetin glucosyltransferase-like [Asparagus officinalis]
c144592.graph_c0	267.67	1.47667	0.000618149	-4.46314	down	--	--	Thaumatin family	Thaumatin-like protein 1 OS=Prunus persica OX=3760 PE=2 SV=1	PREDICTED: thaumatin-like protein 1 [Musa acuminata subsp. malaccensis]
c144614.graph_c0	3.29667	0	0.00443883	-3.99681	down	Molecular Function: peptidase activity (GO:0008233);;	--	Subtilase family;; Peptidase inhibitor I9	Subtilisin-like protease SBT6.1 OS=Arabidopsis thaliana OX=3702 GN=SBT6.1 PE=1 SV=1	subtilisin-like serine protease family protein [Rhizoctonia solani AG-3 Rhs1AP]
c144698.graph_c0	1.94667	0	0.020965	-3.4871	down	Biological Process: endocytosis (GO:0006897);; Biological Process: endocytosed protein transport to vacuole (GO:0007038);; Cellular Component: integral component of membrane (GO:0016021);; Molecular Function: transferase activity, transferring glycosyl groups (GO:0016757);; Cellular Component: trans-Golgi network membrane (GO:0032588);; Cellular Component: cis-Golgi network membrane (GO:0033106);…	--	Glycosyltransferase sugar-binding region containing DXD motif	--	glycosyltransferase family 32 protein [Rhizoctonia solani AG-3 Rhs1AP]
c144712.graph_c0	3.27	0	0.00119201	-4.30276	down	Biological Process: carbohydrate metabolic process (GO:0005975);; Biological Process: tricarboxylic acid cycle (GO:0006099);; Biological Process: malate metabolic process (GO:0006108);; Molecular Function: L-malate dehydrogenase activity (GO:0030060);;	K00026|1.19437e-99|vvi:100232924|K00026 malate dehydrogenase [EC:1.1.1.37] | (RefSeq) MDHG; malate dehydrogenase, glyoxysomal	lactate/malate dehydrogenase, NAD binding domain;; lactate/malate dehydrogenase, alpha/beta C-terminal domain	Malate dehydrogenase 1, peroxisomal OS=Arabidopsis thaliana OX=3702 GN=PMDH1 PE=1 SV=1	malate dehydrogenase [Rhizoctonia solani AG-1 IB]
c144714.graph_c0	1.97	0	3.23741e-05	-5.0649	down	Molecular Function: DNA binding (GO:0003677);; Molecular Function: metal ion binding (GO:0046872);;	--	Zinc finger, C2H2 type	Lysine-specific demethylase SE14 OS=Oryza sativa subsp. japonica OX=39947 GN=SE14 PE=3 SV=2	DNA-binding protein creA AltName: Full=Carbon catabolite repressor [Rhizoctonia solani AG-1 IB]
c144789.graph_c0	3.37667	0	0.00119301	-4.29205	down	Cellular Component: integral component of membrane (GO:0016021);;	--	--	--	hypothetical protein RSOL_160520 [Rhizoctonia solani AG-3 Rhs1AP]
c144918.graph_c0	2.54	0	0.0108514	-3.72303	down	--	--	--	--	hypothetical protein RSOLAG1IB_00151 [Rhizoctonia solani AG-1 IB]
c144929.graph_c0	2.33333	0	0.0484592	-3.14222	down	Molecular Function: mRNA binding (GO:0003729);; Biological Process: regulation of macromolecule metabolic process (GO:0060255);;	K14944|5.31801e-16|olu:OSTLU_28758|K14944 RNA-binding protein Nova | (RefSeq) hypothetical protein	KH domain;; KH domain;; KH domain	KH domain-containing protein At4g18375 OS=Arabidopsis thaliana OX=3702 GN=At4g18375 PE=2 SV=1	KH domain RNA-binding protein [Rhizoctonia solani 123E]
c144939.graph_c0	10.01	0	1.32636e-05	-5.28415	down	Cellular Component: membrane (GO:0016020);;	--	--	--	hypothetical protein BN14_03651 [Rhizoctonia solani AG-1 IB]
c144942.graph_c0	0.00666667	2.8	1.31227e-05	5.18456	up	--	--	--	--	PREDICTED: uncharacterized protein LOC105109284 [Populus euphratica]
c144973.graph_c0	1.39	0	0.00216321	-4.13691	down	Molecular Function: L-aspartate:2-oxoglutarate aminotransferase activity (GO:0004069);; Biological Process: cellular amino acid metabolic process (GO:0006520);; Biological Process: biosynthetic process (GO:0009058);; Molecular Function: pyridoxal phosphate binding (GO:0030170);; Molecular Function: L-phenylalanine:2-oxoglutarate aminotransferase activity (GO:0080130);;	K14454|3.92519e-145|rcu:8268349|K14454 aspartate aminotransferase, cytoplasmic [EC:2.6.1.1] | (RefSeq) aspartate aminotransferase, cytoplasmic	Aminotransferase class I and II	Aspartate aminotransferase, cytoplasmic OS=Oryza sativa subsp. japonica OX=39947 GN=Os01g0760600 PE=2 SV=1	aspartate aminotransferase [Rhizoctonia solani AG-1 IB]
c145090.graph_c0	3.7	0	0.00150836	-4.26268	down	Molecular Function: nucleotide binding (GO:0000166);; Molecular Function: nucleic acid binding (GO:0003676);;	--	RNA recognition motif. (a.k.a. RRM, RBD, or RNP domain)	Protein MEI2-like 2 OS=Arabidopsis thaliana OX=3702 GN=ML2 PE=2 SV=2	hypothetical protein RSAG8_00728, partial [Rhizoctonia solani AG-8 WAC10335]
c145309.graph_c0	5.8	0.0166667	0.000276257	-4.63441	down	--	--	--	--	hypothetical protein A1O9_03527 [Exophiala aquamarina CBS 119918]
c145407.graph_c0	91.3833	4.70667	3.80909e-07	-4.00856	down	--	--	LysM domain	Chitin elicitor-binding protein OS=Oryza sativa subsp. japonica OX=39947 GN=CEBIP PE=1 SV=1	PREDICTED: chitin elicitor-binding protein [Phoenix dactylifera]
c145464.graph_c0	13.0767	4.58	0.0121795	-1.53855	down	Molecular Function: protein serine/threonine kinase activity (GO:0004674);; Molecular Function: ATP binding (GO:0005524);; Cellular Component: plasma membrane (GO:0005886);; Biological Process: protein phosphorylation (GO:0006468);; Biological Process: cell surface receptor signaling pathway (GO:0007166);; Cellular Component: integral component of membrane (GO:0016021);;	--	Protein kinase domain;; Protein tyrosine kinase	LEAF RUST 10 DISEASE-RESISTANCE LOCUS RECEPTOR-LIKE PROTEIN KINASE-like 1.1 OS=Arabidopsis thaliana OX=3702 GN=LRK10L-1.1 PE=2 SV=1	LOW QUALITY PROTEIN: LEAF RUST 10 DISEASE-RESISTANCE LOCUS RECEPTOR-LIKE PROTEIN KINASE-like 1.1 [Asparagus officinalis]
c145548.graph_c0	1.39	64.86	1.14251e-13	5.63971	up	Cellular Component: intracellular part (GO:0044424);;	K02738|3.80136e-11|atr:18440757|K02738 20S proteasome subunit beta 1 [EC:3.4.25.1] | (RefSeq) proteasome subunit beta type-6	Proteasome subunit	--	proteasome subunit beta type-6 [Amborella trichopoda]
c145567.graph_c0	3.75	0	0.0118796	-3.68857	down	Cellular Component: integral component of membrane (GO:0016021);;	--	--	--	hypothetical protein RSAG8_01761, partial [Rhizoctonia solani AG-8 WAC10335]
c145628.graph_c0	4.31	0	2.94981e-06	-5.54064	down	--	--	Domain of unknown function (DUF4646)	--	hypothetical protein RSOL_230200 [Rhizoctonia solani AG-3 Rhs1AP]
c145645.graph_c0	16.47	5.97	0.00888226	-1.52797	down	Biological Process: metabolic process (GO:0008152);; Cellular Component: integral component of membrane (GO:0016021);; Molecular Function: ligase activity (GO:0016874);;	K01904|8.31901e-26|sind:105170261|K01904 4-coumarate--CoA ligase [EC:6.2.1.12] | (RefSeq) 4-coumarate--CoA ligase-like 7	AMP-binding enzyme C-terminal domain	4-coumarate--CoA ligase-like 7 OS=Arabidopsis thaliana OX=3702 GN=4CLL7 PE=1 SV=1	4-coumarate--CoA ligase-like 1 [Asparagus officinalis]
c145649.graph_c0	2.54333	0	0.00147262	-4.30335	down	--	--	FHA domain	--	hypothetical protein RSOLAG22IIIB_05517 [Rhizoctonia solani]
c145706.graph_c0	1.11333	0	0.0109497	-3.65834	down	--	--	--	--	probable sugar phosphate/phosphate translocator At5g25400 [Olea europaea var. sylvestris]
c145743.graph_c0	2.06333	0	0.000487484	-4.5774	down	--	--	Carbohydrate/starch-binding module (family 21);; Starch/carbohydrate-binding module (family 53)	--	GSY2-interacting protein PIG2 [Saccharomyces cerevisiae S288c] [Rhizoctonia solani]
c145761.graph_c0	3.63333	0	0.00219178	-4.16662	down	Cellular Component: integral component of membrane (GO:0016021);;	--	--	--	hypothetical protein RSAG8_13164, partial [Rhizoctonia solani AG-8 WAC10335]
c145790.graph_c0	11.14	0	7.00958e-11	-6.84742	down	Molecular Function: transcription factor activity, sequence-specific DNA binding (GO:0003700);; Biological Process: regulation of transcription, DNA-templated (GO:0006355);; Molecular Function: sequence-specific DNA binding (GO:0043565);;	--	--	--	BZIP transcription factor [Rhizoctonia solani 123E]
c145893.graph_c0	1.26333	0	0.00415232	-3.97195	down	Molecular Function: RNA polymerase II core promoter proximal region sequence-specific DNA binding (GO:0000978);; Molecular Function: transcription factor activity, RNA polymerase II core promoter proximal region sequence-specific binding (GO:0000982);; Cellular Component: nucleus (GO:0005634);; Biological Process: regulation of transcription from RNA polymerase II promoter (GO:0006357);;	--	LAG1, DNA binding;; Beta-trefoil DNA-binding domain	--	Transcription factor cbf12 [Rhizoctonia solani]
c145931.graph_c0	3.51333	0.0833333	0.0222257	-3.32491	down	Molecular Function: binding (GO:0005488);;	--	Fungal specific transcription factor domain	--	hypothetical protein L207DRAFT_415631 [Meliniomyces variabilis F]
c145989.graph_c0	4.14667	0	9.9782e-05	-4.83008	down	Molecular Function: GTPase activity (GO:0003924);; Molecular Function: GTP binding (GO:0005525);; Cellular Component: nucleus (GO:0005634);; Cellular Component: cytosol (GO:0005829);; Biological Process: small GTPase mediated signal transduction (GO:0007264);; Cellular Component: site of polarized growth (GO:0030427);; Biological Process: establishment or maintenance of actin cytoskeleton polarit…	K04392|3.1036e-46|rcu:8266646|K04392 Ras-related C3 botulinum toxin substrate 1 | (RefSeq) rac-like GTP-binding protein RAC2	Ras family;; Ras of Complex, Roc, domain of DAPkinase;; ADP-ribosylation factor family	Rac-like GTP-binding protein ARAC7 OS=Arabidopsis thaliana OX=3702 GN=ARAC7 PE=1 SV=1	GTP-binding protein rho2 [Rhizoctonia solani]
c146009.graph_c0	2.36333	0.05	0.00027034	-4.20855	down	--	--	--	--	uncharacterized protein LOC109850886 [Asparagus officinalis]
c146079.graph_c0	9.80667	0	1.68376e-07	-6.00914	down	Cellular Component: membrane (GO:0016020);;	--	Eisosome component PIL1	--	sphingolipid long chain base-responsive protein LSP1 [Rhizoctonia solani 123E]
c146085.graph_c0	0.363333	12.6667	9.43991e-07	4.33955	up	Biological Process: fatty acid biosynthetic process (GO:0006633);; Cellular Component: integral component of membrane (GO:0016021);; Molecular Function: transferase activity, transferring acyl groups other than amino-acyl groups (GO:0016747);;	K15397|9.59852e-13|mus:103984568|K15397 3-ketoacyl-CoA synthase [EC:2.3.1.199] | (RefSeq) 3-ketoacyl-CoA synthase 1-like	--	Probable 3-ketoacyl-CoA synthase 14 OS=Arabidopsis thaliana OX=3702 GN=KCS14 PE=2 SV=1	PREDICTED: 3-ketoacyl-CoA synthase 1-like [Musa acuminata subsp. malaccensis]
c146121.graph_c0	31.03	1.14	1.86314e-19	-4.62503	down	--	--	Pollen proteins Ole e I like	--	phylloplanin [Asparagus officinalis]
c146162.graph_c0	45.1533	102.68	0.0113107	1.06955	up	--	K02331|9.49976e-20|pda:103719001|K02331 DNA polymerase phi [EC:2.7.7.7] | (RefSeq) myb-binding protein 1A-like protein	--	--	uncharacterized protein A4U43_C05F18630 [Asparagus officinalis]
c146166.graph_c0	79.88	22.6067	1.53271e-06	-1.90548	down	--	--	Dienelactone hydrolase family	Endo-1,3;1,4-beta-D-glucanase OS=Zea mays OX=4577 PE=1 SV=1	endo-1,3;1,4-beta-D-glucanase [Asparagus officinalis]
c146186.graph_c0	1	0	0.0281525	-3.34156	down	Cellular Component: integral component of membrane (GO:0016021);;	--	--	--	heparinase II/III family protein [Rhizoctonia solani 123E]
c146263.graph_c0	1.65667	7.48333	0.000834903	1.99034	up	Molecular Function: DNA binding (GO:0003677);; Molecular Function: transcription factor activity, sequence-specific DNA binding (GO:0003700);; Cellular Component: nucleus (GO:0005634);; Biological Process: regulation of transcription, DNA-templated (GO:0006355);; Molecular Function: protein dimerization activity (GO:0046983);;	K09264|1.10113e-87|mus:103998548|K09264 MADS-box transcription factor, plant | (RefSeq) MADS-box transcription factor 16-like	SRF-type transcription factor (DNA-binding and dimerisation domain);; K-box region	MADS-box transcription factor 16 OS=Oryza sativa subsp. japonica OX=39947 GN=MADS16 PE=1 SV=2	MADS-box transcription factor 16-like isoform X1 [Asparagus officinalis]
c146272.graph_c0	4.10333	0	0.0102112	-3.74714	down	--	--	--	--	hypothetical protein RSOLAG1IB_11416 [Rhizoctonia solani AG-1 IB]
c146325.graph_c0	221.517	1288.01	0.00330967	2.34025	up	Biological Process: lipid transport (GO:0006869);; Molecular Function: lipid binding (GO:0008289);;	--	Protease inhibitor/seed storage/LTP family;; Probable lipid transfer	Non-specific lipid-transfer protein OS=Zea mays OX=4577 PE=1 SV=1	non-specific lipid-transfer protein 1-like [Asparagus officinalis]
c146326.graph_c0	2.75	0	0.00421329	-3.99595	down	Cellular Component: Arp2/3 protein complex (GO:0005885);; Biological Process: Arp2/3 complex-mediated actin nucleation (GO:0034314);;	K05757|3.8767e-83|ppp:PHYPADRAFT_203877|K05757 actin related protein 2/3 complex, subunit 1A/1B | (RefSeq) hypothetical protein	WD domain, G-beta repeat;; Anaphase-promoting complex subunit 4 WD40 domain	Actin-related protein 2/3 complex subunit 1B OS=Arabidopsis thaliana OX=3702 GN=ARPC1B PE=2 SV=1	Actin-related protein 2/3 complex subunit 1 [Rhizoctonia solani]
c146433.graph_c0	2.5	0	1.59525e-06	-5.58231	down	Cellular Component: ubiquitin ligase complex (GO:0000151);; Biological Process: protein polyubiquitination (GO:0000209);; Cellular Component: nucleus (GO:0005634);; Cellular Component: Golgi apparatus (GO:0005794);; Cellular Component: cellular bud tip (GO:0005934);; Biological Process: chromatin assembly or disassembly (GO:0006333);; Biological Process: protein monoubiquitination (GO:0006513);; …	K10592|7.55642e-109|vcn:VOLCADRAFT_75266|K10592 E3 ubiquitin-protein ligase HUWE1 [EC:2.3.2.26] | (RefSeq) hypothetical protein	HECT-domain (ubiquitin-transferase);; WW domain;; C2 domain	E3 ubiquitin-protein ligase UPL1 OS=Arabidopsis thaliana OX=3702 GN=UPL1 PE=1 SV=3	E3 ubiquitin-protein ligase [Rhizoctonia solani AG-3 Rhs1AP]
c146442.graph_c0	0	4.15333	3.90407e-09	6.26827	up	--	--	--	--	PREDICTED: pentatricopeptide repeat-containing protein At4g33170-like [Elaeis guineensis]
c146452.graph_c0	5.85667	0	1.41592e-06	-5.66869	down	--	--	--	--	hypothetical protein RSOLAG22IIIB_01310 [Rhizoctonia solani]
c146466.graph_c0	0.2	3.57	0.0288115	3.04217	up	--	--	AP2 domain;; AP2 domain	Ethylene-responsive transcription factor WRI1 OS=Arabidopsis thaliana OX=3702 GN=WRI1 PE=2 SV=1	LOW QUALITY PROTEIN: AP2-like ethylene-responsive transcription factor At1g79700 [Asparagus officinalis]
c146526.graph_c0	2.36333	0	0.000108891	-4.90478	down	Molecular Function: transcription factor activity, sequence-specific DNA binding (GO:0003700);; Biological Process: regulation of transcription, DNA-templated (GO:0006355);; Molecular Function: zinc ion binding (GO:0008270);; Molecular Function: sequence-specific DNA binding (GO:0043565);;	--	GATA zinc finger;; Fungal protein of unknown function (DUF1752)	--	GATA transcription factor [Rhizoctonia solani AG-3 Rhs1AP]
c146548.graph_c0	1.4	0	0.0240306	-3.4175	down	--	--	--	--	hypothetical protein RSOLAG22IIIB_06600 [Rhizoctonia solani]
c146576.graph_c0	3.07333	0	0.000447077	-4.53311	down	Molecular Function: structural constituent of ribosome (GO:0003735);; Cellular Component: ribosome (GO:0005840);; Biological Process: translation (GO:0006412);;	K02930|1.56225e-145|csl:COCSUDRAFT_52595|K02930 large subunit ribosomal protein L4e | (RefSeq) hypothetical protein	Ribosomal protein L4/L1 family;; 60S ribosomal protein L4 C-terminal domain	60S ribosomal protein L4-2 OS=Arabidopsis thaliana OX=3702 GN=RPL4D PE=1 SV=2	60S ribosomal protein L4 [Rhizoctonia solani AG-3 Rhs1AP]
c146577.graph_c0	1.97667	0	0.000173454	-4.73063	down	--	--	--	--	hypothetical protein V565_051140 [Rhizoctonia solani 123E]
c146619.graph_c0	18.07	1.66	5.87002e-06	-3.25921	down	--	--	Phytosulfokine precursor protein (PSK)	Phytosulfokines OS=Asparagus officinalis OX=4686 GN=PSK PE=1 SV=1	uncharacterized protein A4U43_C07F30600 [Asparagus officinalis]
c146673.graph_c0	0	4.07667	0.00276403	4.06476	up	--	--	CFEM domain	--	hypothetical protein PIIN_10193 [Serendipita indica DSM 11827]
c146690.graph_c0	3.08667	0	0.00243572	-4.17988	down	Molecular Function: transcription factor activity, sequence-specific DNA binding (GO:0003700);; Cellular Component: nucleus (GO:0005634);; Biological Process: regulation of transcription, DNA-templated (GO:0006355);; Molecular Function: sequence-specific DNA binding (GO:0043565);;	K09419|1.2136e-10|mus:103976300|K09419 heat shock transcription factor, other eukaryote | (RefSeq) heat stress transcription factor B-2b-like	HSF-type DNA-binding	Heat stress transcription factor B-2b OS=Arabidopsis thaliana OX=3702 GN=HSFB2B PE=2 SV=1	Heat shock factor protein 1 Short=HSF 1 [Rhizoctonia solani AG-1 IB]
c146708.graph_c0	0.723333	8.68	0.0263414	2.78112	up	Molecular Function: monooxygenase activity (GO:0004497);; Molecular Function: iron ion binding (GO:0005506);; Cellular Component: integral component of membrane (GO:0016021);; Molecular Function: oxidoreductase activity, acting on paired donors, with incorporation or reduction of molecular oxygen (GO:0016705);; Molecular Function: heme binding (GO:0020037);; Biological Process: oxidation-reductio…	K15398|5.43362e-74|cam:101504119|K15398 fatty acid omega-hydroxylase [EC:1.14.-.-] | (RefSeq) cytochrome P450 86A8	--	Cytochrome P450 86A8 OS=Arabidopsis thaliana OX=3702 GN=CYP86A8 PE=2 SV=1	PREDICTED: cytochrome P450 86A8 [Lupinus angustifolius]
c146742.graph_c0	2.38333	0.0466667	4.09475e-10	-4.98348	down	--	--	Reverse transcriptase (RNA-dependent DNA polymerase)	--	uncharacterized protein LOC107458506 [Arachis duranensis]
c146767.graph_c0	1.42333	0	0.03236	-3.30197	down	Molecular Function: GTPase activity (GO:0003924);; Molecular Function: GTP binding (GO:0005525);;	--	Guanylate-binding protein, N-terminal domain;; Root hair defective 3 GTP-binding protein (RHD3)	Protein ROOT HAIR DEFECTIVE 3 homolog 2 OS=Arabidopsis thaliana OX=3702 GN=At5g45160 PE=2 SV=1	putative cytochrome P450 family protein [Rhizoctonia solani 123E]
c146783.graph_c0	7.29667	0.166667	0.0273568	-3.24502	down	--	--	Domain of unknown function (DUF4228)	--	PREDICTED: uncharacterized protein LOC103704646 [Phoenix dactylifera]
c146797.graph_c0	2.58333	0	0.0130183	-3.63408	down	Cellular Component: cytoplasm (GO:0005737);; Cellular Component: integral component of membrane (GO:0016021);; Molecular Function: pyrophosphatase activity (GO:0016462);;	K01514|2.7352e-15|mpp:MICPUCDRAFT_56095|K01514 exopolyphosphatase [EC:3.6.1.11] | (RefSeq) hypothetical protein	DHH family	--	hypothetical protein RSAG8_03382, partial [Rhizoctonia solani AG-8 WAC10335]
c146802.graph_c0	1.25	0	0.0381	-3.23754	down	Cellular Component: fungal-type vacuole (GO:0000324);; Molecular Function: metalloendopeptidase activity (GO:0004222);; Cellular Component: mitochondrial intermembrane space (GO:0005758);; Cellular Component: Golgi apparatus (GO:0005794);; Biological Process: proteolysis (GO:0006508);; Molecular Function: metal ion binding (GO:0046872);;	K01392|1.01257e-112|ppp:PHYPADRAFT_192028|K01392 thimet oligopeptidase [EC:3.4.24.15] | (RefSeq) hypothetical protein	Peptidase family M3	Probable thimet oligopeptidase OS=Arabidopsis thaliana OX=3702 GN=At1g67690 PE=3 SV=1	metallopeptidase MepB [Rhizoctonia solani AG-1 IB]
c146848.graph_c0	1.02333	0	0.0254085	-3.41183	down	Molecular Function: nucleotide binding (GO:0000166);; Molecular Function: protein kinase activity (GO:0004672);; Cellular Component: cytoplasm (GO:0005737);; Biological Process: protein phosphorylation (GO:0006468);; Biological Process: peptidyl-amino acid modification (GO:0018193);; Biological Process: negative regulation of conjugation with cellular fusion (GO:0031138);; Biological Process: neg…	K13412|4.65161e-37|eus:EUTSA_v10013210mg|K13412 calcium-dependent protein kinase [EC:2.7.11.1] | (RefSeq) hypothetical protein	Protein kinase domain;; Protein tyrosine kinase;; Kinase-like	CBL-interacting protein kinase 22 OS=Oryza sativa subsp. japonica OX=39947 GN=CIPK22 PE=2 SV=1	Pkinase-domain-containing protein [Coniochaeta ligniaria NRRL 30616]
c146907.graph_c0	20.4133	0	1.20608e-12	-7.26079	down	--	--	--	--	FliC domain-containing protein [Rhizoctonia solani AG-1 IA]
c147058.graph_c0	38.0033	1.23333	3.32767e-05	-4.15906	down	Biological Process: single-organism process (GO:0044699);;	--	Gibberellin regulated protein	Gibberellin-regulated protein 1 OS=Arabidopsis thaliana OX=3702 GN=GASA1 PE=2 SV=2	gibberellin-regulated protein 1-like [Asparagus officinalis]
c147072.graph_c0	13.6467	6.02667	0.0217832	-1.28306	down	Molecular Function: pantothenate kinase activity (GO:0004594);; Molecular Function: ATP binding (GO:0005524);; Biological Process: coenzyme A biosynthetic process (GO:0015937);; Biological Process: phosphorylation (GO:0016310);;	K09680|2.99713e-134|egu:105053124|K09680 type II pantothenate kinase [EC:2.7.1.33] | (RefSeq) pantothenate kinase 1	Fumble	Pantothenate kinase 1 OS=Oryza sativa subsp. japonica OX=39947 GN=Os06g0207000 PE=2 SV=1	pantothenate kinase 1-like isoform X2 [Asparagus officinalis]
c147155.graph_c0	16.4467	1.4	0.0371888	-2.73562	down	--	--	Lipocalin / cytosolic fatty-acid binding protein family;; Lipocalin / cytosolic fatty-acid binding protein family	--	--
c147179.graph_c0	6.32333	0	0.000743343	-4.45803	down	Molecular Function: nucleotide binding (GO:0000166);; Molecular Function: nucleic acid binding (GO:0003676);;	--	RNA recognition motif. (a.k.a. RRM, RBD, or RNP domain)	Glycine-rich RNA-binding protein 8 OS=Arabidopsis thaliana OX=3702 GN=RBG8 PE=1 SV=1	RNA recognition motif protein [Rhizoctonia solani AG-3 Rhs1AP]
c147198.graph_c0	61.2567	1.4	9.00279e-23	-5.26133	down	--	--	2OG-Fe(II) oxygenase superfamily;; non-haem dioxygenase in morphine synthesis N-terminal	S-norcoclaurine synthase 1 OS=Coptis japonica OX=3442 GN=NCS1 PE=1 SV=1	PREDICTED: S-norcoclaurine synthase 1-like [Phoenix dactylifera]
c147200.graph_c0	0	1.26333	0.00573808	3.89561	up	--	--	--	--	related to endo-1,3(4)-beta-glucanase [Serendipita indica DSM 11827]
c147204.graph_c0	0	1.86333	0.00418771	3.93525	up	--	--	--	--	PREDICTED: uncharacterized protein LOC105352671 [Fragaria vesca subsp. vesca]
c147228.graph_c0	2.51667	0	0.0123547	-3.67056	down	Molecular Function: dihydrolipoyllysine-residue acetyltransferase activity (GO:0004742);; Cellular Component: mitochondrial matrix (GO:0005759);; Biological Process: pyruvate metabolic process (GO:0006090);; Cellular Component: pyruvate dehydrogenase complex (GO:0045254);;	K00627|3.90532e-95|spen:107026245|K00627 pyruvate dehydrogenase E2 component (dihydrolipoamide acetyltransferase) [EC:2.3.1.12] | (RefSeq) dihydrolipoyllysine-residue acetyltransferase component 2 of pyruvate dehydrogenase complex, mitochondrial-like	2-oxoacid dehydrogenases acyltransferase (catalytic domain);; Biotin-requiring enzyme;; e3 binding domain	Dihydrolipoyllysine-residue acetyltransferase component 3 of pyruvate dehydrogenase complex, mitochondrial OS=Arabidopsis thaliana OX=3702 GN=At1g54220 PE=1 SV=1	pyruvate dehydrogenase complex dihydrolipoamide acetyltransferase [Rhizoctonia solani AG-3 Rhs1AP]
c147277.graph_c0	19.1	667.303	1.51503e-06	4.32063	up	Biological Process: response to light stimulus (GO:0009416);; Cellular Component: photosystem I (GO:0009522);; Cellular Component: chloroplast thylakoid membrane (GO:0009535);; Biological Process: photosynthesis, light harvesting in photosystem I (GO:0009768);; Cellular Component: chloroplast envelope (GO:0009941);; Cellular Component: plastoglobule (GO:0010287);; Cellular Component: integral com…	K08913|7.07765e-47|pop:POPTR_0014s16300g|K08913 light-harvesting complex II chlorophyll a/b binding protein 2 | (RefSeq) POPTRDRAFT_664872; chlorophyll a/b-binding family protein	Chlorophyll A-B binding protein	Chlorophyll a-b binding protein 2.1, chloroplastic OS=Arabidopsis thaliana OX=3702 GN=LHCB2.1 PE=1 SV=1	chlorophyll a-b binding protein 5, chloroplastic [Asparagus officinalis]
c147345.graph_c0	63.0733	3.96	0.00210101	-3.27479	down	Biological Process: defense response (GO:0006952);; Biological Process: response to biotic stimulus (GO:0009607);;	--	Pathogenesis-related protein Bet v I family	Pathogenesis-related protein 1 OS=Asparagus officinalis OX=4686 GN=PR1 PE=2 SV=1	PREDICTED: pathogenesis-related protein 1-like [Phoenix dactylifera]
c147372.graph_c0	1.78333	0	0.00310854	-4.04177	down	Molecular Function: ornithine decarboxylase activity (GO:0004586);; Biological Process: polyamine biosynthetic process (GO:0006596);;	K01581|7.26114e-33|vvi:100232922|K01581 ornithine decarboxylase [EC:4.1.1.17] | (RefSeq) ODC; ornithine decarboxylase	Pyridoxal-dependent decarboxylase, pyridoxal binding domain	Ornithine decarboxylase OS=Datura stramonium OX=4076 PE=2 SV=1	hypothetical protein RSAG8_00941, partial [Rhizoctonia solani AG-8 WAC10335]
c147374.graph_c0	3.43	0.313333	0.0185024	-2.86937	down	--	--	Wall-associated receptor kinase galacturonan-binding	--	LEAF RUST 10 DISEASE-RESISTANCE LOCUS RECEPTOR-LIKE PROTEIN KINASE-like 2.1 [Asparagus officinalis]
c147393.graph_c0	1.49333	0	0.0185783	-3.5285	down	Molecular Function: RNA binding (GO:0003723);; Molecular Function: triglyceride lipase activity (GO:0004806);; Cellular Component: nucleolus (GO:0005730);; Biological Process: lipid metabolic process (GO:0006629);; Cellular Component: integral component of membrane (GO:0016021);; Cellular Component: intracellular ribonucleoprotein complex (GO:0030529);; Biological Process: ribosome biogenesis (GO…	--	--	--	putative protein C458,02c [Schizosaccharomyces pombe 972h-] [Rhizoctonia solani]
c147395.graph_c0	24.02	62.9233	0.00207052	1.27189	up	Molecular Function: glutamate decarboxylase activity (GO:0004351);; Biological Process: glutamate metabolic process (GO:0006536);; Molecular Function: pyridoxal phosphate binding (GO:0030170);;	K01580|2.80473e-52|sot:102581196|K01580 glutamate decarboxylase [EC:4.1.1.15] | (RefSeq) glutamate decarboxylase 4-like	Pyridoxal-dependent decarboxylase conserved domain	Glutamate decarboxylase 1 OS=Arabidopsis thaliana OX=3702 GN=GAD1 PE=1 SV=2	glutamate decarboxylase-like [Carica papaya]
c147420.graph_c0	0.98	0	0.00457985	-3.95729	down	--	--	--	--	hypothetical protein BN14_07873 [Rhizoctonia solani AG-1 IB]
c147426.graph_c0	12.61	2.07	0.000274472	-2.58854	down	Biological Process: transport (GO:0006810);; Cellular Component: integral component of membrane (GO:0016021);;	K15102|1.93296e-177|mus:103991547|K15102 solute carrier family 25 (mitochondrial phosphate transporter), member 3 | (RefSeq) mitochondrial phosphate carrier protein 3, mitochondrial-like	Mitochondrial carrier protein	Mitochondrial phosphate carrier protein 3, mitochondrial OS=Arabidopsis thaliana OX=3702 GN=MPT3 PE=1 SV=1	PREDICTED: mitochondrial phosphate carrier protein 3, mitochondrial-like [Musa acuminata subsp. malaccensis]
c147480.graph_c0	11.5833	0	1.15937e-07	-6.0135	down	--	--	--	--	hypothetical protein RSOLAG1IB_07196 [Rhizoctonia solani AG-1 IB]
c147534.graph_c0	2.55	0	0.0361737	-3.26696	down	Molecular Function: oxidoreductase activity, acting on CH-OH group of donors (GO:0016614);; Molecular Function: flavin adenine dinucleotide binding (GO:0050660);; Biological Process: oxidation-reduction process (GO:0055114);;	--	GMC oxidoreductase;; FAD binding domain	--	putative alcohol oxidase protein [Phaeoacremonium minimum UCRPA7]
c147584.graph_c0	7.83333	0	1.51668e-06	-5.66144	down	Molecular Function: oxidoreductase activity, acting on the aldehyde or oxo group of donors, NAD or NADP as acceptor (GO:0016620);; Biological Process: oxidation-reduction process (GO:0055114);;	K00128|0|sly:101254485|K00128 aldehyde dehydrogenase (NAD+) [EC:1.2.1.3] | (RefSeq) SlADH2B7d; aldehyde dehydrogenase family 2 member B7d	Aldehyde dehydrogenase family	Aldehyde dehydrogenase family 2 member B7, mitochondrial OS=Arabidopsis thaliana OX=3702 GN=ALDH2B7 PE=1 SV=2	aldehyde dehydrogenase (NAD+) [Rhizoctonia solani]
c147630.graph_c0	3.5	0	3.98454e-05	-5.06096	down	Molecular Function: ubiquitin-protein transferase activity (GO:0004842);; Molecular Function: zinc ion binding (GO:0008270);; Cellular Component: integral component of membrane (GO:0016021);; Biological Process: protein ubiquitination (GO:0016567);;	--	Glycosyltransferase like family 2;; Glycosyl transferase family 2;; Glycosyl transferase family 21	--	E3 ubiquitin-protein ligase dbl4 [Rhizoctonia solani]
c147657.graph_c0	0.133333	80.3933	3.37826e-27	7.92663	up	Molecular Function: copper ion binding (GO:0005507);; Molecular Function: electron carrier activity (GO:0009055);; Cellular Component: chloroplast thylakoid membrane (GO:0009535);; Biological Process: oxidation-reduction process (GO:0055114);;	K02638|1.40253e-66|pda:103718918|K02638 plastocyanin | (RefSeq) plastocyanin	Copper binding proteins, plastocyanin/azurin family;; Cupredoxin-like domain	Plastocyanin, chloroplastic OS=Solanum lycopersicum OX=4081 GN=PETE PE=2 SV=1	PREDICTED: plastocyanin [Phoenix dactylifera]
c147687.graph_c0	14.2933	3.40333	0.0498866	-1.89605	down	--	--	Senescence regulator	--	PREDICTED: uncharacterized protein LOC105047782 [Elaeis guineensis]
c147706.graph_c0	3.65333	0.17	0.0285307	-3.11998	down	Molecular Function: binding (GO:0005488);; Biological Process: steroid metabolic process (GO:0008202);; Molecular Function: oxidoreductase activity (GO:0016491);; Biological Process: regulation of biological quality (GO:0065008);; Biological Process: organic hydroxy compound metabolic process (GO:1901615);;	K09587|1.78614e-143|pda:103704296|K09587 steroid 22-alpha-hydroxylase [EC:1.14.13.-] | (RefSeq) cytochrome P450 90B1-like	Cytochrome P450	Cytochrome P450 90B1 OS=Arabidopsis thaliana OX=3702 GN=CYP90B1 PE=1 SV=2	PREDICTED: cytochrome P450 90B1-like [Phoenix dactylifera]
c147735.graph_c0	43.1333	1.40333	0.00949972	-3.425	down	--	--	--	--	hypothetical protein A0H81_15005 [Grifola frondosa]
c147765.graph_c0	4.89667	0	8.00863e-05	-4.91274	down	Cellular Component: integral component of membrane (GO:0016021);;	--	--	--	Respiratory supercomplex factor 2 homolog C1565,01 OS=Schizosaccharomyces pombe (strain 972 / ATCC 24843) GN=rcf2 PE=3 SV=1 [Rhizoctonia solani AG-1 IB]
c147818.graph_c0	4.94333	0	9.87268e-05	-4.85296	down	--	--	--	--	hypothetical protein RSAG8_08399, partial [Rhizoctonia solani AG-8 WAC10335]
c147847.graph_c0	4.75333	0.0666667	1.45085e-05	-4.74243	down	--	--	Root cap	--	PREDICTED: uncharacterized protein LOC103695806 [Phoenix dactylifera]
c147866.graph_c0	3.08667	0.1	2.70631e-05	-4.17993	down	--	--	Zinc knuckle	--	uncharacterized protein LOC109847261 [Asparagus officinalis]
c147985.graph_c0	3.42	0	0.00196292	-4.22079	down	Molecular Function: ATP binding (GO:0005524);; Cellular Component: cytosol (GO:0005829);; Molecular Function: ATPase activity (GO:0016887);; Cellular Component: preribosome, large subunit precursor (GO:0030687);; Biological Process: ribosomal large subunit biogenesis (GO:0042273);; Biological Process: response to drug (GO:0042493);;	K14575|1.36474e-98|smo:SELMODRAFT_624|K14575 AAA family ATPase | (RefSeq) hypothetical protein	ATPase family associated with various cellular activities (AAA);; Holliday junction DNA helicase ruvB N-terminus;; GATA zinc finger	Calmodulin-interacting protein 111 OS=Arabidopsis thaliana OX=3702 GN=CIP111 PE=1 SV=1	transitional endoplasmic reticulum ATPase [Rhizoctonia solani AG-1 IB]
c148037.graph_c0	27.8033	64.4133	0.021302	1.07318	up	--	K17943|3.20288e-28|pda:103714873|K17943 pumilio RNA-binding family | (RefSeq) pumilio homolog 1-like	--	Pumilio homolog 3 OS=Arabidopsis thaliana OX=3702 GN=APUM3 PE=1 SV=1	pumilio homolog 1-like [Asparagus officinalis]
c148062.graph_c1	1.11333	0	0.0116967	-3.66956	down	Biological Process: phosphorelay signal transduction system (GO:0000160);; Molecular Function: protein serine/threonine kinase activity (GO:0004674);; Molecular Function: ATP binding (GO:0005524);; Cellular Component: intracellular (GO:0005622);; Biological Process: protein phosphorylation (GO:0006468);;	--	Protein kinase domain;; Response regulator receiver domain	Probable serine/threonine protein kinase IRE3 OS=Arabidopsis thaliana OX=3702 GN=IRE3 PE=2 SV=1	kinase response regulator receiver domain protein [Rhizoctonia solani AG-3 Rhs1AP]
c148062.graph_c2	1.07333	0	0.00976005	-3.73993	down	Biological Process: phosphorelay signal transduction system (GO:0000160);; Molecular Function: protein serine/threonine kinase activity (GO:0004674);; Molecular Function: ATP binding (GO:0005524);; Cellular Component: intracellular (GO:0005622);; Biological Process: protein phosphorylation (GO:0006468);;	--	Protein kinase domain;; Protein tyrosine kinase;; Kinase-like	Probable serine/threonine protein kinase IRE OS=Arabidopsis thaliana OX=3702 GN=IRE PE=2 SV=1	serine/threonine-protein kinase RIM15 [Rhizoctonia solani]
c148068.graph_c0	1.24	0	0.0170406	-3.55016	down	Cellular Component: membrane (GO:0016020);;	--	--	--	hypothetical protein RSOLAG1IB_01225 [Rhizoctonia solani AG-1 IB]
c148092.graph_c0	8.25333	0	2.62732e-09	-6.49578	down	Molecular Function: DNA binding (GO:0003677);; Molecular Function: protein dimerization activity (GO:0046983);;	--	Helix-loop-helix DNA-binding domain	--	hypothetical protein RSOLAG22IIIB_03989 [Rhizoctonia solani]
c148110.graph_c0	41.01	12.6567	3.0323e-07	-1.77988	down	Molecular Function: hydrolase activity (GO:0016787);;	K19882|1.46675e-81|egu:105060830|K19882 O-palmitoleoyl-L-serine hydrolase [EC:3.1.1.98] | (RefSeq) pectin acetylesterase 8	Pectinacetylesterase	Pectin acetylesterase 8 OS=Arabidopsis thaliana OX=3702 GN=PAE8 PE=2 SV=1	PREDICTED: pectin acetylesterase 8 isoform X3 [Elaeis guineensis]
c148143.graph_c0	20.5867	55.08	0.00257839	1.25283	up	Cellular Component: mitochondrion (GO:0005739);; Cellular Component: integral component of membrane (GO:0016021);; Biological Process: mitochondrial respiratory chain complex IV assembly (GO:0033617);;	K18187|6.25754e-18|egu:105055748|K18187 protein PET100, fungi type | (RefSeq) uncharacterized LOC105055748	Pet100	--	uncharacterized protein LOC109833021 [Asparagus officinalis]
c148175.graph_c0	91.0133	22.0467	0.0026267	-2.08325	down	--	--	--	--	hypothetical protein PRUPE_2G183600 [Prunus persica]
c148183.graph_c0	2.62	0	0.00553921	-3.89722	down	Biological Process: cellular aromatic compound metabolic process (GO:0006725);; Molecular Function: ferric iron binding (GO:0008199);; Molecular Function: oxidoreductase activity, acting on single donors with incorporation of molecular oxygen, incorporation of two atoms of oxygen (GO:0016702);; Biological Process: oxidation-reduction process (GO:0055114);;	--	Dioxygenase	--	protocatechuate 3,4-dioxygenase beta subunit, putative [Rhizoctonia solani AG-3 Rhs1AP]
c148196.graph_c0	12.12	0.376667	0.0194891	-3.30344	down	--	--	--	--	hypothetical protein RSOLAG22IIIB_10866 [Rhizoctonia solani]
c148245.graph_c0	2.31	0	0.0282741	-3.36522	down	Molecular Function: ubiquitin-protein transferase activity (GO:0004842);; Biological Process: protein ubiquitination (GO:0016567);; Molecular Function: metal ion binding (GO:0046872);;	--	IBR domain, a half RING-finger domain	ATP-dependent RNA helicase DEAH12, chloroplastic OS=Arabidopsis thaliana OX=3702 GN=At5g10370 PE=3 SV=1	IBR finger protein, putative [Rhizoctonia solani AG-3 Rhs1AP]
c148290.graph_c0	5.46667	0.643333	0.0389591	-2.62155	down	--	--	Domain of unknown function (DUF2828)	--	uncharacterized protein LOC111306768 isoform X2 [Durio zibethinus]
c148315.graph_c0	23.5767	8.23	0.000349017	-1.62085	down	Cellular Component: cytoplasm (GO:0005737);;	K12158|1.70844e-72|gmx:100800163|K12158 ubiquitin-like protein Nedd8 | (RefSeq) ubiquitin-NEDD8-like protein RUB1-like	Ubiquitin family;; Ubiquitin-2 like Rad60 SUMO-like;; Ubiquitin-like domain;; Ubiquitin-2 like Rad60 SUMO-like	Ubiquitin-NEDD8-like protein RUB2 OS=Oryza sativa subsp. japonica OX=39947 GN=RUB2 PE=2 SV=2	ubiquitin-NEDD8-like protein RUB2 [Asparagus officinalis]
c148328.graph_c0	828.997	319.207	0.0235987	-1.50791	down	--	--	--	--	uncharacterized protein A4U43_C05F21510 [Asparagus officinalis]
c148409.graph_c0	1.45667	0.0766667	0.0181918	-3.13321	down	--	--	--	Protein MAIN-LIKE 1 OS=Arabidopsis thaliana OX=3702 GN=MAIL1 PE=2 SV=1	PREDICTED: serine/threonine-protein phosphatase 7 long form homolog [Pyrus x bretschneideri]
c148469.graph_c0	0.32	2.65	0.00702713	2.96019	up	--	K01074|8.8221e-10|egr:104443025|K01074 palmitoyl-protein thioesterase [EC:3.1.2.22] | (RefSeq) palmitoyl-protein thioesterase 1	--	--	uncharacterized protein LOC109835749 [Asparagus officinalis]
c148517.graph_c0	1.47333	0	0.0329147	-3.30045	down	Molecular Function: ATP citrate synthase activity (GO:0003878);; Molecular Function: ATP binding (GO:0005524);; Cellular Component: cytoplasm (GO:0005737);; Biological Process: acetyl-CoA biosynthetic process (GO:0006085);; Biological Process: citrate metabolic process (GO:0006101);; Biological Process: lipid metabolic process (GO:0006629);; Molecular Function: lyase activity (GO:0016829);; Molec…	K01648|2.47776e-94|thj:104819384|K01648 ATP citrate (pro-S)-lyase [EC:2.3.3.8] | (RefSeq) ATP-citrate synthase alpha chain protein 1	ATP citrate lyase citrate-binding	ATP-citrate synthase alpha chain protein 2 OS=Arabidopsis thaliana OX=3702 GN=ACLA-2 PE=2 SV=1	ATP citrate (pro-S)-lyase [Rhizoctonia solani AG-1 IB]
c148531.graph_c0	1.92667	0	0.0191072	-3.51742	down	--	--	--	--	hypothetical protein RSAG8_12627, partial [Rhizoctonia solani AG-8 WAC10335]
c148536.graph_c0	6.85333	0	1.01975e-05	-5.37211	down	Molecular Function: ATP binding (GO:0005524);; Biological Process: ATP synthesis coupled proton transport (GO:0015986);; Biological Process: ATP hydrolysis coupled proton transport (GO:0015991);; Cellular Component: proton-transporting ATP synthase complex, catalytic core F(1) (GO:0045261);; Molecular Function: proton-transporting ATP synthase activity, rotational mechanism (GO:0046933);; Molecul…	--	ATP synthase alpha/beta family, nucleotide-binding domain;; ATP synthase alpha/beta chain, C terminal domain;; ATP synthase alpha/beta family, beta-barrel domain	ATP synthase subunit alpha, mitochondrial OS=Marchantia polymorpha OX=3197 GN=ATPA PE=3 SV=2	hypothetical protein BN14_03946 [Rhizoctonia solani AG-1 IB]
c148560.graph_c0	3.3	1.43333	0.03208	-1.31053	down	Cellular Component: mitochondrion (GO:0005739);; Cellular Component: integral component of membrane (GO:0016021);; Molecular Function: hydrolase activity, acting on acid anhydrides, catalyzing transmembrane movement of substances (GO:0016820);; Biological Process: transmembrane transport (GO:0055085);;	K02109|5.70566e-78|pda:103705520|K02109 F-type H+-transporting ATPase subunit b | (RefSeq) putative ATP synthase protein YMF19	Mitochondrial domain of unknown function (DUF1082);; Plant ATP synthase F0	ATP synthase protein YMF19 OS=Arabidopsis thaliana OX=3702 GN=YMF19 PE=1 SV=1	uncharacterized protein LOC109828428 [Asparagus officinalis]
c148596.graph_c0	1.37667	0	0.000115632	-4.74207	down	--	--	--	--	uncharacterized protein LOC109826715 [Asparagus officinalis]
c148679.graph_c0	5.66	0.116667	0.0275277	-3.26956	down	--	--	Dienelactone hydrolase family	Endo-1,3;1,4-beta-D-glucanase OS=Zea mays OX=4577 PE=1 SV=1	hypothetical protein M426DRAFT_16648 [Hypoxylon sp. CI-4A]
c148714.graph_c0	1.84333	0	0.00137479	-4.33229	down	Molecular Function: ubiquitin-protein transferase activity (GO:0004842);; Biological Process: protein ubiquitination (GO:0016567);; Molecular Function: ligase activity (GO:0016874);;	K10592|2.51424e-160|cam:101507659|K10592 E3 ubiquitin-protein ligase HUWE1 [EC:2.3.2.26] | (RefSeq) E3 ubiquitin-protein ligase UPL1-like	HECT-domain (ubiquitin-transferase);; Domain of unknown function (DUF4414)	E3 ubiquitin-protein ligase UPL2 OS=Arabidopsis thaliana OX=3702 GN=UPL2 PE=1 SV=3	E3 ubiquitin-protein ligase Huwe1 [Rhizoctonia solani 123E]
c148722.graph_c0	7.27667	0	5.38439e-07	-5.81338	down	Biological Process: carbohydrate transport (GO:0008643);; Cellular Component: integral component of membrane (GO:0016021);; Molecular Function: substrate-specific transmembrane transporter activity (GO:0022891);; Biological Process: transmembrane transport (GO:0055085);;	--	Sugar (and other) transporter;; Major Facilitator Superfamily;; Sugar (and other) transporter	Sugar transport protein MST3 OS=Oryza sativa subsp. japonica OX=39947 GN=MST3 PE=2 SV=1	MFS monosaccharide transporter [Rhizoctonia solani 123E]
c148729.graph_c1	1.63333	0	0.0439117	-3.17179	down	Molecular Function: zinc ion binding (GO:0008270);;	--	--	--	hypothetical protein BN14_03238 [Rhizoctonia solani AG-1 IB]
c148731.graph_c0	18.65	7.83667	0.0462827	-1.33304	down	Cellular Component: Sec61 translocon complex (GO:0005784);; Biological Process: intracellular protein transport (GO:0006886);; Cellular Component: integral component of membrane (GO:0016021);;	K09481|2.74899e-18|zma:100285449|K09481 protein transport protein SEC61 subunit beta | (RefSeq) protein transport protein Sec61 beta subunit	Sec61beta family	Protein transport protein Sec61 subunit beta OS=Arabidopsis thaliana OX=3702 GN=At2g45070 PE=1 SV=1	preprotein translocase Sec [Saccharum hybrid cultivar R570]
c148741.graph_c0	1.17667	0	0.0270631	-3.38277	down	--	--	Vacuolar-sorting-associated 13 protein C-terminal;; SHR-binding domain of vacuolar-sorting associated protein 13	--	Vacuolar protein sorting-associated protein 13 [Rhizoctonia solani]
c148803.graph_c0	2.61667	0	0.0021618	-4.19929	down	Molecular Function: zinc ion binding (GO:0008270);; Cellular Component: integral component of membrane (GO:0016021);;	--	Ring finger domain;; RING-like zinc finger;; Zinc finger, C3HC4 type (RING finger);; Anaphase-promoting complex subunit 11 RING-H2 finger;; Zinc finger, C3HC4 type (RING finger)	Receptor homology region, transmembrane domain- and RING domain-containing protein 1 OS=Arabidopsis thaliana OX=3702 GN=RMR1 PE=2 SV=1	hypothetical protein RSOLAG22IIIB_00156 [Rhizoctonia solani]
c148894.graph_c0	37.1567	1.45	1.76963e-06	-4.13368	down	Molecular Function: glutathione transferase activity (GO:0004364);; Cellular Component: cytoplasm (GO:0005737);; Biological Process: glutathione metabolic process (GO:0006749);; Biological Process: toxin catabolic process (GO:0009407);;	K00799|1.68417e-103|egu:105059415|K00799 glutathione S-transferase [EC:2.5.1.18] | (RefSeq) glutathione S-transferase 3-like	Glutathione S-transferase, N-terminal domain;; Glutathione S-transferase, N-terminal domain;; Glutathione S-transferase, N-terminal domain;; Glutathione S-transferase, C-terminal domain;; Glutathione S-transferase, C-terminal domain	Probable glutathione S-transferase OS=Nicotiana tabacum OX=4097 PE=2 SV=1	glutathione S-transferase [Dracaena cambodiana]
c148902.graph_c0	4.57667	0.536667	0.00388876	-2.85619	down	Molecular Function: magnesium ion binding (GO:0000287);; Molecular Function: ribose phosphate diphosphokinase activity (GO:0004749);; Biological Process: ribonucleoside monophosphate biosynthetic process (GO:0009156);; Biological Process: nucleotide biosynthetic process (GO:0009165);; Cellular Component: plastid (GO:0009536);; Molecular Function: kinase activity (GO:0016301);; Biological Process:…	K00948|0|pda:103697209|K00948 ribose-phosphate pyrophosphokinase [EC:2.7.6.1] | (RefSeq) ribose-phosphate pyrophosphokinase 1-like	N-terminal domain of ribose phosphate pyrophosphokinase;; Phosphoribosyl synthetase-associated domain;; Phosphoribosyl transferase domain	Ribose-phosphate pyrophosphokinase 1 OS=Spinacia oleracea OX=3562 GN=PRS1 PE=2 SV=1	PREDICTED: ribose-phosphate pyrophosphokinase 1-like [Phoenix dactylifera]
c148926.graph_c1	0.0366667	2.17	0.0228507	3.32362	up	--	--	zinc-binding in reverse transcriptase	--	uncharacterized protein LOC109840339 isoform X1 [Asparagus officinalis]
c149019.graph_c0	2.82	0	0.00154303	-4.27804	down	--	--	--	--	hypothetical protein RSOLAG22IIIB_02726 [Rhizoctonia solani]
c149022.graph_c0	5.43333	0	1.14524e-05	-5.24213	down	Cellular Component: integral component of membrane (GO:0016021);;	--	Tetraspanin family	--	hypothetical protein BN14_08061 [Rhizoctonia solani AG-1 IB]
c149032.graph_c0	3.71667	0.1	0.000353017	-4.07845	down	Molecular Function: methyltransferase activity (GO:0008168);; Biological Process: methylation (GO:0032259);;	K08241|1.2556e-156|mus:103969738|K08241 jasmonate O-methyltransferase [EC:2.1.1.141] | (RefSeq) anthranilate O-methyltransferase 3	SAM dependent carboxyl methyltransferase	Anthranilate O-methyltransferase 3 OS=Zea mays OX=4577 GN=AAMT3 PE=1 SV=1	anthranilate O-methyltransferase 3-like [Asparagus officinalis]
c149108.graph_c0	0	1.54333	0.000264328	4.61689	up	--	--	--	--	hypothetical protein PIIN_08397 [Serendipita indica DSM 11827]
c149294.graph_c0	1.44333	0	0.000784512	-4.40482	down	--	--	--	--	hypothetical protein V565_177790 [Rhizoctonia solani 123E]
c149300.graph_c0	65.39	12.86	4.44499e-05	-2.39227	down	Biological Process: carboxylic acid metabolic process (GO:0019752);;	K01850|2.61952e-88|egu:105057876|K01850 chorismate mutase [EC:5.4.99.5] | (RefSeq) chorismate mutase 3, chloroplastic	--	Chorismate mutase 3, chloroplastic OS=Arabidopsis thaliana OX=3702 GN=CM3 PE=1 SV=1	chorismate mutase 1, chloroplastic-like [Asparagus officinalis]
c149303.graph_c0	50.2667	14.34	0.0375924	-1.8491	down	--	--	--	--	uncharacterized protein LOC109844956 [Asparagus officinalis]
c149336.graph_c0	3.35	0	0.00223086	-4.18176	down	--	--	--	--	hypothetical protein RSAG8_07401, partial [Rhizoctonia solani AG-8 WAC10335]
c149342.graph_c0	0.186667	4.26	0.000216449	3.70705	up	Molecular Function: binding (GO:0005488);; Molecular Function: kinase activity (GO:0016301);;	K13412|4.11966e-09|mus:103973312|K13412 calcium-dependent protein kinase [EC:2.7.11.1] | (RefSeq) calcium-dependent protein kinase 20	--	Calcium-dependent protein kinase 10 OS=Arabidopsis thaliana OX=3702 GN=CPK10 PE=1 SV=1	calcium-dependent protein kinase 20-like isoform X2 [Asparagus officinalis]
c149343.graph_c0	0.03	4.16	0.00120313	4.09681	up	--	--	--	--	PREDICTED: nudix hydrolase 8 [Citrus sinensis]
c149344.graph_c0	2.73	0	0.0314526	-3.30415	down	Molecular Function: electron carrier activity (GO:0009055);;	--	Plastocyanin-like domain	--	hypothetical protein RSOLAG22IIIB_07475 [Rhizoctonia solani]
c149353.graph_c0	31.1733	16.88	0.00926562	-1.00118	down	Cellular Component: mitochondrion (GO:0005739);; Molecular Function: electron carrier activity (GO:0009055);; Molecular Function: heme binding (GO:0020037);; Molecular Function: metal ion binding (GO:0046872);; Biological Process: oxidation-reduction process (GO:0055114);; Cellular Component: respiratory chain (GO:0070469);;	K08738|2.23833e-69|jcu:105629691|K08738 cytochrome c | (RefSeq) cytochrome c	Cytochrome c;; Cytochrome C oxidase, cbb3-type, subunit III	Cytochrome c OS=Helianthus annuus OX=4232 GN=CYTC1 PE=1 SV=3	cytochrome c [Asparagus officinalis]
c149396.graph_c0	45.79	12.38	0.00181422	-1.96338	down	Molecular Function: transferase activity, transferring acyl groups other than amino-acyl groups (GO:0016747);;	--	Transferase family	BAHD acyltransferase DCR OS=Arabidopsis thaliana OX=3702 GN=DCR PE=2 SV=1	uncharacterized acetyltransferase At3g50280-like [Dendrobium catenatum]
c149441.graph_c0	10.7433	2.68333	0.00843359	-1.99958	down	--	--	--	--	uncharacterized protein A4U43_C03F19120 [Asparagus officinalis]
c149444.graph_c0	1.2	0	4.8092e-05	-5.00121	down	Cellular Component: 1,3-beta-D-glucan synthase complex (GO:0000148);; Biological Process: amino acid transmembrane transport (GO:0003333);; Molecular Function: 1,3-beta-D-glucan synthase activity (GO:0003843);; Biological Process: (1->3)-beta-D-glucan biosynthetic process (GO:0006075);; Molecular Function: amino acid transmembrane transporter activity (GO:0015171);; Cellular Component: integral c…	K11000|1.86282e-103|aly:ARALYDRAFT_325786|K11000 callose synthase [EC:2.4.1.-] | (RefSeq) hypothetical protein	1,3-beta-glucan synthase component	Callose synthase 3 OS=Arabidopsis thaliana OX=3702 GN=CALS3 PE=3 SV=3	1,3-beta-glucan synthase [Rhizoctonia solani AG-1 IB]
c149449.graph_c0	7.00333	28.6233	0.0412604	1.78105	up	Cellular Component: integral component of membrane (GO:0016021);;	K13946|1.22471e-160|bvg:104893675|K13946 auxin influx carrier (AUX1 LAX family) | (RefSeq) auxin transporter-like protein 4	Transmembrane amino acid transporter protein	Auxin transporter-like protein 4 OS=Medicago truncatula OX=3880 GN=LAX4 PE=2 SV=1	auxin transporter-like protein 4 [Asparagus officinalis]
c149451.graph_c0	22.7567	2.64333	0.0232727	-2.54938	down	--	--	VQ motif	VQ motif-containing protein 29 OS=Arabidopsis thaliana OX=3702 GN=VQ29 PE=2 SV=1	PREDICTED: WAS/WASL-interacting protein family member 1-like [Phoenix dactylifera]
c149467.graph_c0	4.16	12.6933	0.0160044	1.43404	up	--	--	non-haem dioxygenase in morphine synthesis N-terminal	1-aminocyclopropane-1-carboxylate oxidase homolog 3 OS=Arabidopsis thaliana OX=3702 GN=At1g06650 PE=2 SV=1	PREDICTED: 1-aminocyclopropane-1-carboxylate oxidase homolog 1-like isoform X2 [Elaeis guineensis]
c149500.graph_c0	2.34	0	0.0203068	-3.49736	down	Cellular Component: integral component of membrane (GO:0016021);; Biological Process: vesicle-mediated transport (GO:0016192);;	K08486|1.50873e-26|pxb:103941743|K08486 syntaxin 1B/2/3 | (RefSeq) protein SSO1-like	Syntaxin;; SNARE domain	Syntaxin-125 OS=Arabidopsis thaliana OX=3702 GN=SYP125 PE=2 SV=1	Syntaxin-like protein psy1 [Schizosaccharomyces pombe 972h-] [Rhizoctonia solani]
c149540.graph_c1	34.7067	5.45	0.00085653	-2.63744	down	Molecular Function: DNA binding (GO:0003677);;	--	WRKY DNA -binding domain	Probable WRKY transcription factor 28 OS=Arabidopsis thaliana OX=3702 GN=WRKY28 PE=2 SV=1	probable WRKY transcription factor 12 [Asparagus officinalis]
c149563.graph_c0	665.463	14.8433	1.48592e-16	-5.16241	down	Molecular Function: methyltransferase activity (GO:0008168);;	--	O-methyltransferase;; Dimerisation domain	(R,S)-reticuline 7-O-methyltransferase OS=Papaver somniferum OX=3469 GN=7OMT PE=1 SV=1	PREDICTED: (R,S)-reticuline 7-O-methyltransferase-like [Elaeis guineensis]
c149600.graph_c0	0.17	4.14667	0.0215356	3.16742	up	--	--	D-mannose binding lectin	Mannose-specific lectin OS=Galanthus nivalis OX=4670 PE=1 SV=1	mannose/sialic acid-binding lectin [Polygonatum roseum]
c149613.graph_c0	0	0.98	0.0208162	3.44867	up	--	--	--	--	hypothetical protein PIIN_08047 [Serendipita indica DSM 11827]
c149788.graph_c0	0.58	5.89667	0.0231462	2.61272	up	--	K02183|1.69631e-17|egu:105048683|K02183 calmodulin | (RefSeq) calmodulin-like	EF hand;; EF-hand domain pair;; EF-hand domain;; EF hand	--	hypothetical protein MA16_Dca027408 [Dendrobium catenatum]
c149797.graph_c0	4.40667	0	8.81042e-05	-4.94013	down	--	--	--	--	hypothetical protein RSOL_209720 [Rhizoctonia solani AG-3 Rhs1AP]
c149854.graph_c0	5.40667	1.94333	0.0317224	-1.52012	down	Molecular Function: RNA binding (GO:0003723);;	--	Pumilio-family RNA binding repeat	Pumilio homolog 12 OS=Arabidopsis thaliana OX=3702 GN=APUM12 PE=2 SV=2	pumilio homolog 12-like isoform X1 [Asparagus officinalis]
c149901.graph_c0	0.383333	69.31	2.91387e-22	6.59632	up	--	--	CP12 domain	Calvin cycle protein CP12-2, chloroplastic OS=Arabidopsis thaliana OX=3702 GN=CP12-2 PE=1 SV=1	uncharacterized protein A4U43_C07F12900 [Asparagus officinalis]
c149903.graph_c0	16.3967	0	1.69763e-13	-7.32748	down	Molecular Function: nucleotide binding (GO:0000166);; Molecular Function: nucleic acid binding (GO:0003676);; Biological Process: transport (GO:0006810);; Molecular Function: ATPase activity (GO:0016887);; Molecular Function: metal ion binding (GO:0046872);;	--	Zinc finger, C2H2 type;; C2H2-type zinc finger	Lysine-specific demethylase REF6 OS=Arabidopsis thaliana OX=3702 GN=REF6 PE=1 SV=1	Transcription factor Sp1 [Homo sapiens] [Rhizoctonia solani]
c149912.graph_c0	0	0.653333	0.0252065	3.37407	up	--	--	zinc-binding in reverse transcriptase	Putative ribonuclease H protein At1g65750 OS=Arabidopsis thaliana OX=3702 GN=At1g65750 PE=3 SV=1	uncharacterized protein LOC109821509 [Asparagus officinalis]
c149948.graph_c1	1.27333	0.04	0.043595	-3.04639	down	Molecular Function: RNA polymerase II transcription factor activity, sequence-specific DNA binding (GO:0000981);; Molecular Function: DNA binding (GO:0003677);; Cellular Component: nucleus (GO:0005634);; Biological Process: regulation of transcription from RNA polymerase II promoter (GO:0006357);; Molecular Function: zinc ion binding (GO:0008270);;	--	Fungal specific transcription factor domain;; Fungal Zn(2)-Cys(6) binuclear cluster domain	--	hypothetical protein NA56DRAFT_643958 [Pezoloma ericae]
c149969.graph_c0	3.21667	0.286667	0.0125914	-2.87905	down	--	--	Transferase family	Anthocyanin 5-aromatic acyltransferase OS=Gentiana triflora OX=55190 PE=1 SV=1	PREDICTED: malonyl-coenzyme A:anthocyanin 3-O-glucoside-6&apos;&apos;-O-malonyltransferase-like [Elaeis guineensis]
c149985.graph_c2	26.6933	6.58333	3.4996e-05	-2.02158	down	Molecular Function: transcription factor activity, sequence-specific DNA binding (GO:0003700);; Cellular Component: nucleus (GO:0005634);; Biological Process: regulation of transcription, DNA-templated (GO:0006355);; Molecular Function: sequence-specific DNA binding (GO:0043565);;	K09419|1.43047e-22|mus:103992209|K09419 heat shock transcription factor, other eukaryote | (RefSeq) heat stress transcription factor B-1-like	HSF-type DNA-binding	Heat stress transcription factor B-1 OS=Oryza sativa subsp. japonica OX=39947 GN=HSFB1 PE=2 SV=1	uncharacterized protein A4U43_C08F23430, partial [Asparagus officinalis]
c149988.graph_c1	1.55333	0	0.0080677	-3.79257	down	Cellular Component: mitochondrion (GO:0005739);;	--	PPR repeat family;; Pentatricopeptide repeat domain;; PPR repeat;; PPR repeat;; Pentacotripeptide-repeat region of PRORP	Pentatricopeptide repeat-containing protein At1g62670, mitochondrial OS=Arabidopsis thaliana OX=3702 GN=At1g62670 PE=3 SV=2	Pentatricopeptide repeat-containing protein 5, mitochondrial [Rhizoctonia solani]
c150005.graph_c0	15.2567	6.66667	0.0103858	-1.2873	down	Molecular Function: ATP binding (GO:0005524);; Cellular Component: cytoplasm (GO:0005737);; Biological Process: proteolysis (GO:0006508);; Molecular Function: peptidase activity (GO:0008233);; Biological Process: protein catabolic process (GO:0030163);;	K03064|9.34023e-29|mdm:103428634|K03064 26S proteasome regulatory subunit T4 | (RefSeq) 26S protease regulatory subunit 10B homolog A	--	26S proteasome regulatory subunit 10B homolog A OS=Arabidopsis thaliana OX=3702 GN=RPT4A PE=1 SV=1	26S proteasome regulatory subunit 10B homolog A-like [Quercus suber]
c150016.graph_c0	1.39333	0	0.00752125	-3.82665	down	Cellular Component: integral component of membrane (GO:0016021);; Biological Process: metal ion transport (GO:0030001);; Molecular Function: metal ion transmembrane transporter activity (GO:0046873);; Biological Process: transmembrane transport (GO:0055085);;	--	CorA-like Mg2+ transporter protein	--	CorA family metal ion transporter [Rhizoctonia solani 123E]
c150043.graph_c0	4.47	0	0.010874	-3.71948	down	--	--	Ricin-type beta-trefoil lectin domain-like	--	hypothetical protein RSAG8_10095, partial [Rhizoctonia solani AG-8 WAC10335]
c150070.graph_c0	3.73333	0	5.07634e-05	-5.01455	down	Cellular Component: endoplasmic reticulum (GO:0005783);; Cellular Component: Golgi apparatus (GO:0005794);; Biological Process: protein transport (GO:0015031);; Cellular Component: integral component of membrane (GO:0016021);;	K10956|0|ppp:PHYPADRAFT_225537|K10956 protein transport protein SEC61 subunit alpha | (RefSeq) hypothetical protein	SecY translocase;; Plug domain of Sec61p	Protein transport protein Sec61 subunit alpha OS=Pyrenomonas salina OX=3034 PE=2 SV=1	Protein transport protein SEC61 subunit alpha OS=Neurospora crassa (strain ATCC 24698 / 74-OR23-1A / CBS 708,71 / DSM 1257 / FGSC 987) GN=sec-61 PE=3 SV=1 [Rhizoctonia solani AG-1 IB]
c150120.graph_c0	7.44333	1.79	0.0227553	-2.05162	down	Molecular Function: nucleotide binding (GO:0000166);; Molecular Function: protein kinase activity (GO:0004672);; Biological Process: phosphorylation (GO:0016310);;	--	Protein kinase domain;; Protein tyrosine kinase	LEAF RUST 10 DISEASE-RESISTANCE LOCUS RECEPTOR-LIKE PROTEIN KINASE-like 2.5 OS=Arabidopsis thaliana OX=3702 GN=LRK10L-2.5 PE=3 SV=1	LEAF RUST 10 DISEASE-RESISTANCE LOCUS RECEPTOR-LIKE PROTEIN KINASE-like 2.5 [Asparagus officinalis]
c150127.graph_c0	3.34667	0.24	0.013545	-2.96689	down	Biological Process: ribosomal large subunit assembly (GO:0000027);; Molecular Function: structural constituent of ribosome (GO:0003735);; Biological Process: translation (GO:0006412);; Cellular Component: cytosolic large ribosomal subunit (GO:0022625);;	K02925|2.61411e-174|ccp:CHC_T00007885001|K02925 large subunit ribosomal protein L3e | (RefSeq) hypothetical protein	Ribosomal protein L3	60S ribosomal protein L3 OS=Oryza sativa subsp. japonica OX=39947 GN=RPL3 PE=2 SV=2	60S ribosomal protein L3 [Pezoloma ericae]
c150161.graph_c0	1.79333	0	0.00540475	-3.92733	down	Cellular Component: integral component of membrane (GO:0016021);;	--	--	--	hypothetical protein RSAG8_12862, partial [Rhizoctonia solani AG-8 WAC10335]
c150183.graph_c0	7.74	2.02333	0.00241139	-1.95401	down	Molecular Function: DNA binding (GO:0003677);; Molecular Function: GTP binding (GO:0005525);; Cellular Component: intracellular (GO:0005622);; Cellular Component: plasma membrane (GO:0005886);; Biological Process: small GTPase mediated signal transduction (GO:0007264);; Biological Process: protein transport (GO:0015031);;	K07904|1.18955e-101|pda:103707349|K07904 Ras-related protein Rab-11A | (RefSeq) ras-related protein RIC2	Ras family;; Ras of Complex, Roc, domain of DAPkinase;; ADP-ribosylation factor family	Ras-related protein RIC2 OS=Oryza sativa subsp. japonica OX=39947 GN=RIC2 PE=2 SV=2	ras-related protein RIC2-like [Asparagus officinalis]
c150195.graph_c0	2.2	0.00666667	3.35621e-05	-4.91007	down	Cellular Component: integral component of membrane (GO:0016021);;	--	--	--	hypothetical protein RSOLAG22IIIB_05995 [Rhizoctonia solani]
c150231.graph_c0	28.79	8.45667	0.000651648	-1.80512	down	Molecular Function: phosphoprotein phosphatase activity (GO:0004721);; Biological Process: protein dephosphorylation (GO:0006470);;	--	Alpha/beta hydrolase family;; alpha/beta hydrolase fold	--	uncharacterized protein LOC110098830 [Dendrobium catenatum]
c150231.graph_c1	22.26	7.71	0.000617282	-1.59559	down	Molecular Function: catalytic activity (GO:0003824);;	--	Alpha/beta hydrolase family;; alpha/beta hydrolase fold	--	uncharacterized protein LOC109831841 [Asparagus officinalis]
c150299.graph_c0	1.22	0	0.000356197	-4.56956	down	Biological Process: MAPK cascade (GO:0000165);; Molecular Function: protein kinase activity (GO:0004672);; Molecular Function: ATP binding (GO:0005524);;	--	Protein tyrosine kinase;; Protein kinase domain	Serine/threonine-protein kinase HT1 OS=Arabidopsis thaliana OX=3702 GN=HT1 PE=1 SV=1	tyrosine kinase domain protein [Rhizoctonia solani 123E]
c150370.graph_c0	496.513	80.22	8.50558e-05	-2.55867	down	--	--	ABA/WDS induced protein	Abscisic stress-ripening protein 1 OS=Solanum lycopersicum OX=4081 GN=ASR1 PE=2 SV=1	PREDICTED: abscisic stress-ripening protein 1-like [Phoenix dactylifera]
c150430.graph_c0	1.88333	0	0.0435422	-3.18478	down	--	--	Uncharacterized alpha/beta hydrolase domain (DUF2235)	--	DUF2235 domain protein [Rhizoctonia solani 123E]
c150470.graph_c0	50.14	21.16	0.0159432	-1.34716	down	Molecular Function: monooxygenase activity (GO:0004497);; Molecular Function: iron ion binding (GO:0005506);; Cellular Component: integral component of membrane (GO:0016021);; Molecular Function: oxidoreductase activity, acting on paired donors, with incorporation or reduction of molecular oxygen (GO:0016705);; Molecular Function: heme binding (GO:0020037);; Biological Process: oxidation-reductio…	--	Cytochrome P450	Cytochrome P450 704C1 OS=Pinus taeda OX=3352 GN=CYP704C1 PE=2 SV=1	uncharacterized protein A4U43_C01F12400 [Asparagus officinalis]
c150478.graph_c0	2.42333	0.0433333	0.0141355	-3.4742	down	--	--	--	Cytochrome P450 714C2 OS=Oryza sativa subsp. japonica OX=39947 GN=CYP714C2 PE=2 SV=1	cytochrome P450 714C2-like [Asparagus officinalis]
c150656.graph_c0	0	1.19333	3.54091e-06	5.21812	up	--	--	Cyclin, N-terminal domain;; Cyclin	--	hypothetical protein PV09_06644 [Verruconis gallopava]
c150658.graph_c0	5.29667	0.63	0.021523	-2.62143	down	Molecular Function: monooxygenase activity (GO:0004497);; Cellular Component: membrane (GO:0016020);; Molecular Function: metal ion binding (GO:0046872);;	--	Cytochrome P450	Cytochrome P450 CYP72A219 OS=Panax ginseng OX=4054 PE=2 SV=1	cytochrome P450 CYP72A219-like isoform X1 [Asparagus officinalis]
c150771.graph_c0	424.763	185.373	0.0111235	-1.33957	down	Molecular Function: calcium ion binding (GO:0005509);; Biological Process: detection of calcium ion (GO:0005513);; Molecular Function: protein binding (GO:0005515);; Cellular Component: cytosol (GO:0005829);; Biological Process: regulation of photomorphogenesis (GO:0010099);; Biological Process: calcium-mediated signaling (GO:0019722);;	K02183|1.28907e-91|crb:CARUB_v10019058mg|K02183 calmodulin | (RefSeq) hypothetical protein	EF hand;; EF-hand domain pair;; EF-hand domain pair;; EF-hand domain;; EF hand;; EF-hand domain;; Secreted protein acidic and rich in cysteine Ca binding region;; Cytoskeletal-regulatory complex EF hand;; EF-hand domain	Calmodulin-related protein OS=Petunia hybrida OX=4102 GN=CAM53 PE=2 SV=2	hypothetical protein CDL15_Pgr003035 [Punica granatum]
c150792.graph_c0	4.60667	11.9633	0.0273568	1.19234	up	--	--	--	Putative DUF21 domain-containing protein At3g13070, chloroplastic OS=Arabidopsis thaliana OX=3702 GN=CBSDUFCH1 PE=4 SV=1	PREDICTED: putative DUF21 domain-containing protein At3g13070, chloroplastic [Elaeis guineensis]
c150800.graph_c0	3.43667	0	2.96619e-06	-5.43756	down	Molecular Function: serine-type endopeptidase activity (GO:0004252);; Biological Process: proteolysis (GO:0006508);;	--	Subtilase family	--	Subtilase-type proteinase psp3 OS=Schizosaccharomyces pombe (strain 972 / ATCC 24843) GN=psp3 PE=2 SV=1 [Rhizoctonia solani AG-1 IB]
c150813.graph_c0	3.19333	0	0.000358339	-4.66138	down	Molecular Function: binding (GO:0005488);;	--	Zinc finger, C2H2 type;; Zinc-finger of C2H2 type	--	Krueppel homolog 1 [Rhizoctonia solani]
c150826.graph_c0	2.80667	0.686667	0.0380599	-1.82158	down	--	--	Transcriptional repressor, ovate	Probable transcription repressor OFP9 OS=Arabidopsis thaliana OX=3702 GN=OFP9 PE=3 SV=2	hypothetical protein MANES_15G109100 [Manihot esculenta]
c150838.graph_c0	246.503	51.37	7.5279e-05	-2.32538	down	--	--	Leucine rich repeat N-terminal domain	Polygalacturonase inhibitor OS=Vitis vinifera OX=29760 GN=pgip PE=1 SV=1	Polygalacturonase inhibitor [Apostasia shenzhenica]
c150838.graph_c1	52.07	10.1767	1.29952e-05	-2.41163	down	--	--	Leucine Rich repeats (2 copies);; Leucine Rich Repeat	Polygalacturonase inhibitor 2 OS=Arabidopsis thaliana OX=3702 GN=PGIP2 PE=2 SV=2	uncharacterized protein A4U43_C09F15720 [Asparagus officinalis]
c150854.graph_c0	1.60333	0	0.000203807	-4.65975	down	Cellular Component: integral component of membrane (GO:0016021);; Molecular Function: transferase activity, transferring glycosyl groups (GO:0016757);;	--	Protein of unknown function (DUF563)	--	hypothetical protein RSAG8_08311, partial [Rhizoctonia solani AG-8 WAC10335]
c150870.graph_c0	5.29333	0.82	0.00961114	-2.48945	down	--	--	Domain of unknown function (DUF4228)	--	uncharacterized protein A4U43_C09F520 [Asparagus officinalis]
c150919.graph_c0	1.41333	0	0.00960045	-3.73288	down	Cellular Component: integral component of membrane (GO:0016021);;	--	--	--	transmembrane protein, putative, partial [Rhizoctonia solani AG-3 Rhs1AP]
c150947.graph_c0	7.47667	0	1.27538e-07	-5.98249	down	Cellular Component: spindle pole (GO:0000922);; Cellular Component: microtubule organizing center (GO:0005815);; Biological Process: carbohydrate metabolic process (GO:0005975);; Biological Process: microtubule nucleation (GO:0007020);; Cellular Component: integral component of membrane (GO:0016021);; Molecular Function: hydrolase activity, acting on carbon-nitrogen (but not peptide) bonds (GO:00…	--	Polysaccharide deacetylase	--	polysaccharide deacetylase from carbohydrate esterase family CE10 protein, putative [Rhizoctonia solani AG-3 Rhs1AP]
c150973.graph_c0	29.69	178.62	2.74415e-08	2.40472	up	--	--	--	--	uncharacterized protein LOC109822894 [Asparagus officinalis]
c151038.graph_c0	504.22	5.42667	1.93218e-11	-5.69198	down	Molecular Function: dioxygenase activity (GO:0051213);;	--	2OG-Fe(II) oxygenase superfamily;; non-haem dioxygenase in morphine synthesis N-terminal	1-aminocyclopropane-1-carboxylate oxidase homolog 12 OS=Arabidopsis thaliana OX=3702 GN=At5g59540 PE=2 SV=1	1-aminocyclopropane-1-carboxylate oxidase homolog 1-like [Asparagus officinalis]
c151117.graph_c0	1.25333	0	0.0226745	-3.46095	down	--	--	--	--	hypothetical protein RSOL_493030, partial [Rhizoctonia solani AG-3 Rhs1AP]
c151171.graph_c0	1.21333	0	0.029345	-3.31701	down	--	--	Fungal Zn(2)-Cys(6) binuclear cluster domain	--	fungal zn(2)-Cys(6) binuclear cluster domain-containing protein [Rhizoctonia solani AG-1 IA]
c151253.graph_c0	14.8533	2.8	0.00471238	-2.33038	down	Molecular Function: glucan endo-1,3-beta-glucanase activity, C-3 substituted reducing group (GO:0052861);;	K01180|2.95789e-34|cit:102627960|K01180 endo-1,3(4)-beta-glucanase [EC:3.2.1.6] | (RefSeq) probable endo-1,3(4)-beta-glucanase ARB_01444	Glycosyl hydrolase family 81	--	Beta-glucan-elicitor receptor / beta-1,3-glucanase, family GH81 [Zostera marina]
c151300.graph_c0	0.393333	28.0433	1.53321e-14	5.41448	up	Molecular Function: electron carrier activity (GO:0009055);; Biological Process: electron transport chain (GO:0022900);; Molecular Function: metal ion binding (GO:0046872);; Molecular Function: 2 iron, 2 sulfur cluster binding (GO:0051537);;	K02639|1.76917e-43|mtr:MTR_8g088720|K02639 ferredoxin | (RefSeq) 2Fe-2S ferredoxin superfamily protein	2Fe-2S iron-sulfur cluster binding domain	Ferredoxin-2, chloroplastic OS=Arabidopsis thaliana OX=3702 GN=FD2 PE=1 SV=1	LOW QUALITY PROTEIN: ferredoxin-like [Asparagus officinalis]
c151336.graph_c0	0.146667	4.64	0.00158275	3.8819	up	--	--	--	--	uncharacterized protein A4U43_C04F4060 [Asparagus officinalis]
c151407.graph_c0	4.04667	0	4.66111e-05	-5.06236	down	Molecular Function: DNA binding (GO:0003677);; Molecular Function: protein dimerization activity (GO:0046983);;	--	Helix-loop-helix DNA-binding domain	--	hypothetical protein RSOLAG22IIIB_06420 [Rhizoctonia solani]
c151441.graph_c0	0.163333	6.91333	0.00253746	3.60091	up	--	--	--	--	dual specificity protein kinase shkC-like isoform X2 [Dendrobium catenatum]
c151483.graph_c0	6.03	0	0.000181208	-4.78611	down	Biological Process: ribosomal large subunit assembly (GO:0000027);; Biological Process: cytoplasmic translation (GO:0002181);; Molecular Function: structural constituent of ribosome (GO:0003735);; Cellular Component: cytosolic large ribosomal subunit (GO:0022625);; Molecular Function: large ribosomal subunit rRNA binding (GO:0070180);;	K02941|1.17072e-89|vvi:100250067|K02941 large subunit ribosomal protein LP0 | (RefSeq) 60S acidic ribosomal protein P0	Ribosomal protein L10;; 60s Acidic ribosomal protein	60S acidic ribosomal protein P0 OS=Glycine max OX=3847 PE=2 SV=1	60S acidic ribosomal protein P0 [Rhizoctonia solani AG-1 IB]
c151508.graph_c0	2.14	0.206667	0.0300545	-2.77658	down	Molecular Function: iron ion binding (GO:0005506);; Biological Process: multicellular organism development (GO:0007275);; Biological Process: abscisic acid metabolic process (GO:0009687);; Biological Process: brassinosteroid homeostasis (GO:0010268);; Molecular Function: (+)-abscisic acid 8'-hydroxylase activity (GO:0010295);; Cellular Component: integral component of membrane (GO:0016021);; Biol…	K09843|0|egu:105053512|K09843 (+)-abscisic acid 8'-hydroxylase [EC:1.14.13.93] | (RefSeq) CP450; abscisic acid 8'-hydroxylase 1-like	Cytochrome P450	Abscisic acid 8&apos;-hydroxylase 1 OS=Arabidopsis thaliana OX=3702 GN=CYP707A1 PE=2 SV=1	abscisic acid 8&apos;-hydroxylase 3-like isoform X2 [Asparagus officinalis]
c151513.graph_c0	7.19	2.54667	0.0193503	-1.55049	down	Molecular Function: protein binding (GO:0005515);; Cellular Component: chloroplast outer membrane (GO:0009707);; Cellular Component: stromule (GO:0010319);; Cellular Component: integral component of membrane (GO:0016021);; Molecular Function: heme binding (GO:0020037);; Molecular Function: metal ion binding (GO:0046872);;	--	Cytochrome b5-like Heme/Steroid binding domain	Cytochrome b5 isoform A OS=Arabidopsis thaliana OX=3702 GN=CB5-A PE=1 SV=1	cytochrome b5-like isoform X1 [Asparagus officinalis]
c151517.graph_c0	3.32	0.346667	0.0232947	-2.76672	down	--	K13448|1.47222e-54|egu:105037682|K13448 calcium-binding protein CML | (RefSeq) putative calcium-binding protein CML19	EF-hand domain pair;; EF hand;; EF-hand domain pair;; EF-hand domain;; EF hand;; Cytoskeletal-regulatory complex EF hand	Calcium-binding protein CML38 OS=Arabidopsis thaliana OX=3702 GN=CML38 PE=2 SV=1	probable calcium-binding protein CML31 [Asparagus officinalis]
c151542.graph_c0	7.04667	0	1.49387e-06	-5.67062	down	Biological Process: nuclear-transcribed mRNA catabolic process, nonsense-mediated decay (GO:0000184);; Molecular Function: nucleic acid binding (GO:0003676);; Molecular Function: ATP-dependent RNA helicase activity (GO:0004004);; Molecular Function: ATP binding (GO:0005524);; Molecular Function: GTP binding (GO:0005525);; Cellular Component: nucleolus (GO:0005730);; Cellular Component: mitochondr…	K12823|0|smo:SELMODRAFT_98552|K12823 ATP-dependent RNA helicase DDX5/DBP2 [EC:3.6.4.13] | (RefSeq) hypothetical protein	DEAD/DEAH box helicase;; Helicase conserved C-terminal domain;; Type III restriction enzyme, res subunit	DEAD-box ATP-dependent RNA helicase 20 OS=Oryza sativa subsp. japonica OX=39947 GN=Os01g0197200 PE=3 SV=2	ATP-dependent RNA helicase DDX5/DBP2 [Rhizoctonia solani]
c151565.graph_c0	0	1.56333	0.000135807	4.75207	up	Molecular Function: DNA binding (GO:0003677);; Cellular Component: nucleus (GO:0005634);; Biological Process: transcription, DNA-templated (GO:0006351);; Molecular Function: zinc ion binding (GO:0008270);;	--	Fungal specific transcription factor domain	--	hypothetical protein PIIN_04238 [Serendipita indica DSM 11827]
c151629.graph_c0	47.5367	13.7033	9.48923e-05	-1.83874	down	--	--	C2 domain	Elicitor-responsive protein 3 OS=Oryza sativa subsp. japonica OX=39947 GN=ERG3 PE=1 SV=1	elicitor-responsive protein 3-like [Asparagus officinalis]
c151641.graph_c0	40.3633	12.2633	5.11744e-06	-1.86834	down	Molecular Function: glutathione transferase activity (GO:0004364);; Cellular Component: cytoplasm (GO:0005737);; Biological Process: glutathione metabolic process (GO:0006749);; Biological Process: toxin catabolic process (GO:0009407);;	K00799|5.85632e-105|egu:105058471|K00799 glutathione S-transferase [EC:2.5.1.18] | (RefSeq) glutathione transferase GST 23-like	Glutathione S-transferase, N-terminal domain;; Glutathione S-transferase, N-terminal domain;; Glutathione S-transferase, N-terminal domain;; Glutathione S-transferase, C-terminal domain	Glutathione transferase GST 23 OS=Zea mays OX=4577 PE=2 SV=1	glutathione transferase GST 23-like isoform X1 [Asparagus officinalis]
c151671.graph_c0	1.72333	0	0.00138972	-4.30831	down	Cellular Component: cytosol (GO:0005829);; Biological Process: protein dephosphorylation (GO:0006470);; Cellular Component: integral component of membrane (GO:0016021);; Biological Process: negative regulation of septation initiation signaling (GO:0031030);; Cellular Component: cell division site (GO:0032153);; Cellular Component: cell tip (GO:0051286);; Biological Process: asymmetric protein loc…	--	FHA domain	--	putative cell cycle arrest in response to pheromone-like protein [Rhizoctonia solani 123E]
c151683.graph_c0	11.1133	6.00667	0.0155288	-1.0021	down	Cellular Component: chloroplast envelope (GO:0009941);; Cellular Component: integral component of membrane (GO:0016021);;	--	--	--	uncharacterized protein LOC109824451 [Asparagus officinalis]
c151684.graph_c0	36.39	7.31	8.95863e-05	-2.31751	down	--	--	Plant invertase/pectin methylesterase inhibitor	Pectinesterase inhibitor 9 OS=Arabidopsis thaliana OX=3702 GN=PMEI9 PE=2 SV=1	PREDICTED: 21 kDa protein [Elaeis guineensis]
c151787.graph_c0	16.14	5.12	0.00298988	-1.71104	down	--	--	Plant invertase/pectin methylesterase inhibitor	Putative invertase inhibitor OS=Platanus acerifolia OX=140101 PE=1 SV=1	putative invertase inhibitor [Dendrobium catenatum]
c151850.graph_c1	0	1.39	0.00130853	4.28818	up	--	--	--	--	hypothetical protein PIIN_08164 [Serendipita indica DSM 11827]
c151858.graph_c0	55.4867	176	1.64567e-07	1.54426	up	Cellular Component: membrane (GO:0016020);; Molecular Function: metal ion binding (GO:0046872);;	K16281|1.14009e-52|egu:105043299|K16281 RING-H2 zinc finger protein RHA1 | (RefSeq) E3 ubiquitin-protein ligase RHA1B	Ring finger domain;; Zinc finger, C3HC4 type (RING finger);; RING-H2 zinc finger domain;; Zinc finger, C3HC4 type (RING finger);; RING-like zinc finger;; RING-type zinc-finger	Probable E3 ubiquitin-protein ligase RHA1A OS=Arabidopsis thaliana OX=3702 GN=RHA1A PE=2 SV=1	PREDICTED: E3 ubiquitin-protein ligase RHA1B [Elaeis guineensis]
c151867.graph_c0	1.66667	0	0.0210758	-3.47694	down	Molecular Function: metal ion binding (GO:0046872);;	--	MYND finger	--	MYND finger protein [Rhizoctonia solani 123E]
c151904.graph_c0	1.17	0	0.000197602	-4.66555	down	Molecular Function: zinc ion binding (GO:0008270);; Cellular Component: integral component of membrane (GO:0016021);;	--	--	--	zinc finger RING-type protein [Rhizoctonia solani 123E]
c151905.graph_c0	0.06	1.56667	0.00901411	3.29014	up	--	--	--	--	hypothetical protein VITISV_003620 [Vitis vinifera]
c151959.graph_c0	0.806667	0	0.0125825	-3.62919	down	Molecular Function: catalytic activity (GO:0003824);; Cellular Component: membrane (GO:0016020);;	K01068|5.61052e-41|smo:SELMODRAFT_423600|K01068 acyl-coenzyme A thioesterase 1/2/4 [EC:3.1.2.2] | (RefSeq) hypothetical protein	Thioesterase-like superfamily;; Acyl-CoA thioesterase	--	thioesterase-like superfamily-domain-containing protein [Clohesyomyces aquaticus]
c151990.graph_c0	7.05	0	3.24685e-05	-5.11112	down	Molecular Function: protein serine/threonine kinase activity (GO:0004674);; Molecular Function: ATP binding (GO:0005524);; Biological Process: protein phosphorylation (GO:0006468);;	K08794|2.16868e-47|cvr:CHLNCDRAFT_136678|K08794 calcium/calmodulin-dependent protein kinase I [EC:2.7.11.17] | (RefSeq) hypothetical protein	Protein kinase domain;; Protein tyrosine kinase	SNF1-related protein kinase catalytic subunit alpha KIN10 OS=Arabidopsis thaliana OX=3702 GN=KIN10 PE=1 SV=2	Serine/Threonine kinase catalytic domain protein [Rhizoctonia solani AG-3 Rhs1AP]
c152015.graph_c0	4.22	0	0.00418189	-4.02521	down	Molecular Function: hydrolase activity (GO:0016787);;	K19356|7.06321e-10|pxb:103942160|K19356 cellulase [EC:3.2.1.4] | (RefSeq) probable endo-beta-1,4-glucanase D	Glycosyl hydrolase family 61	--	glycoside hydrolase family 61 protein [Rhizoctonia solani 123E]
c152028.graph_c0	1.71	0	0.00155251	-4.28749	down	--	--	--	--	putative protein C57A7,06 [Schizosaccharomyces pombe 972h-] [Rhizoctonia solani]
c152055.graph_c0	2.06333	138.08	5.4693e-12	5.27499	up	Cellular Component: photosystem I (GO:0009522);; Cellular Component: chloroplast thylakoid membrane (GO:0009535);; Biological Process: photosynthesis, light harvesting in photosystem I (GO:0009768);; Cellular Component: chloroplast envelope (GO:0009941);; Cellular Component: plastoglobule (GO:0010287);; Cellular Component: integral component of membrane (GO:0016021);; Molecular Function: chloroph…	K08907|7.87494e-80|nnu:104594830|K08907 light-harvesting complex I chlorophyll a/b binding protein 1 | (RefSeq) chlorophyll a-b binding protein 6, chloroplastic-like	Chlorophyll A-B binding protein	Chlorophyll a-b binding protein 6, chloroplastic OS=Arabidopsis thaliana OX=3702 GN=LHCA1 PE=1 SV=1	chlorophyll a-b binding protein 6, chloroplastic [Carica papaya]
c152121.graph_c1	3.93667	1.65333	0.0442131	-1.32716	down	Molecular Function: catalytic activity (GO:0003824);; Cellular Component: chloroplast envelope (GO:0009941);;	--	alpha/beta hydrolase fold;; Alpha/beta hydrolase family;; Serine aminopeptidase, S33	Pheophytinase, chloroplastic OS=Arabidopsis thaliana OX=3702 GN=PPH PE=1 SV=1	pheophytinase, chloroplastic [Asparagus officinalis]
c152177.graph_c0	2.15333	0	2.39989e-06	-5.46655	down	Molecular Function: NADPH-hemoprotein reductase activity (GO:0003958);; Molecular Function: FMN binding (GO:0010181);; Cellular Component: integral component of membrane (GO:0016021);; Biological Process: transmembrane transport (GO:0055085);; Biological Process: oxidation-reduction process (GO:0055114);;	K00327|6.21148e-111|ppp:PHYPADRAFT_201169|K00327 NADPH-ferrihemoprotein reductase [EC:1.6.2.4] | (RefSeq) hypothetical protein	FAD binding domain;; Flavodoxin;; Oxidoreductase NAD-binding domain	NADPH--cytochrome P450 reductase 1 OS=Arabidopsis thaliana OX=3702 GN=ATR1 PE=1 SV=1	NADPH-ferrihemoprotein reductase [Rhizoctonia solani AG-1 IB]
c152183.graph_c0	29.5467	4.34333	0.00917546	-2.50359	down	Cellular Component: mitochondrion (GO:0005739);; Biological Process: regulation of cellular respiration (GO:0043457);;	--	--	--	hypothetical protein MYCFIDRAFT_54532 [Pseudocercospora fijiensis CIRAD86]
c152239.graph_c0	5.33333	1.51333	0.0401579	-2.02262	down	--	K17604|5.8988e-20|mdm:103450814|K17604 zinc finger SWIM domain-containing protein 3 | (RefSeq) uncharacterized LOC103450814	--	--	uncharacterized protein LOC109829663 [Asparagus officinalis]
c152275.graph_c0	10.5767	0	0.0106985	-3.74384	down	--	--	--	--	hypothetical protein BN14_00989 [Rhizoctonia solani AG-1 IB]
c152297.graph_c0	6.12667	0.26	0.0362322	-3.02133	down	Cellular Component: integral component of membrane (GO:0016021);; Biological Process: transmembrane transport (GO:0055085);;	K15102|4.32908e-99|gsl:Gasu_35930|K15102 solute carrier family 25 (mitochondrial phosphate transporter), member 3 | (RefSeq) mitochondrial carrier, phosphate carrier	Mitochondrial carrier protein	Mitochondrial phosphate carrier protein 2, mitochondrial OS=Arabidopsis thaliana OX=3702 GN=MPT2 PE=2 SV=1	mitochondrial carrier [Pezoloma ericae]
c152363.graph_c0	121.8	48.47	0.021893	-1.44151	down	--	K15196|2.18259e-143|mus:103980357|K15196 transcription factor IIIB 90 kDa subunit | (RefSeq) plant-specific TFIIB-related protein PTF2 isoform X1	--	Plant-specific TFIIB-related protein PTF2 OS=Arabidopsis thaliana OX=3702 GN=PTF2 PE=1 SV=1	plant-specific TFIIB-related protein PTF2 [Asparagus officinalis]
c152371.graph_c0	2.10333	0	0.000346384	-4.56605	down	Molecular Function: hydrolase activity (GO:0016787);;	K19356|2.79393e-12|pxb:103942160|K19356 cellulase [EC:3.2.1.4] | (RefSeq) probable endo-beta-1,4-glucanase D	Glycosyl hydrolase family 61	--	Polysaccharide monooxygenase Cel61a [Rhizoctonia solani]
c152423.graph_c0	0.32	5.2	0.0169614	3.19774	up	--	--	RING-like zinc finger;; Ring finger domain;; Zinc finger, C3HC4 type (RING finger)	E3 ubiquitin-protein ligase RFI2 OS=Arabidopsis thaliana OX=3702 GN=RFI2 PE=1 SV=2	uncharacterized protein LOC109713383 isoform X3 [Ananas comosus]
c152425.graph_c1	6.45	19.5233	0.00528672	1.43189	up	--	K20506|1.80655e-25|pda:103717078|K20506 tuliposide A-converting enzyme [EC:4.2.99.22] | (RefSeq) tuliposide A-converting enzyme 2, chloroplastic-like	--	Probable carboxylesterase 12 OS=Arabidopsis thaliana OX=3702 GN=CXE12 PE=1 SV=1	PREDICTED: tuliposide A-converting enzyme 2, chloroplastic-like [Phoenix dactylifera]
c152449.graph_c0	2.78333	0.453333	0.0196446	-2.3901	down	--	--	Plant invertase/pectin methylesterase inhibitor	Cell wall / vacuolar inhibitor of fructosidase 2 OS=Arabidopsis thaliana OX=3702 GN=C/VIF2 PE=1 SV=1	PREDICTED: cell wall / vacuolar inhibitor of fructosidase 2-like [Musa acuminata subsp. malaccensis]
c152546.graph_c1	0	1.79333	0.0274086	3.35798	up	--	--	Cyclin, N-terminal domain;; Cyclin	--	hypothetical protein PIIN_02582 [Serendipita indica DSM 11827]
c152558.graph_c0	0.0266667	0.82	0.0429165	2.96673	up	--	--	SprT-like family	--	sprT-like domain-containing protein Spartan isoform X4 [Asparagus officinalis]
c152580.graph_c1	4.81667	0.226667	0.00546046	-3.3539	down	Cellular Component: integral component of membrane (GO:0016021);; Molecular Function: cellulose synthase (UDP-forming) activity (GO:0016760);;	K13680|3.93783e-110|pda:103716392|K13680 beta-mannan synthase [EC:2.4.1.32] | (RefSeq) glucomannan 4-beta-mannosyltransferase 1-like	--	Glucomannan 4-beta-mannosyltransferase 9 OS=Arabidopsis thaliana OX=3702 GN=CSLA9 PE=2 SV=1	uncharacterized protein A4U43_C03F230 [Asparagus officinalis]
c152605.graph_c0	1.51	0	0.0418973	-3.2011	down	Molecular Function: protein dimerization activity (GO:0046983);;	--	Helix-loop-helix DNA-binding domain	--	hypothetical protein RSOLAG22IIIB_12548 [Rhizoctonia solani]
c152614.graph_c0	2.67	0.193333	0.027539	-2.91695	down	Molecular Function: nucleotide binding (GO:0000166);; Molecular Function: protein serine/threonine kinase activity (GO:0004674);; Cellular Component: plasma membrane (GO:0005886);; Biological Process: cell surface receptor signaling pathway (GO:0007166);; Molecular Function: ion binding (GO:0043167);;	--	--	Wall-associated receptor kinase 4 OS=Arabidopsis thaliana OX=3702 GN=WAK4 PE=2 SV=1	PREDICTED: wall-associated receptor kinase 2 [Musa acuminata subsp. malaccensis]
c152614.graph_c1	2.30333	0.153333	0.00759897	-3.18206	down	Molecular Function: binding (GO:0005488);;	--	Protein kinase domain;; Protein tyrosine kinase;; Wall-associated receptor kinase galacturonan-binding;; Wall-associated kinase	Wall-associated receptor kinase 5 OS=Arabidopsis thaliana OX=3702 GN=WAK5 PE=2 SV=1	PREDICTED: wall-associated receptor kinase 2 [Musa acuminata subsp. malaccensis]
c152650.graph_c0	1.79333	0	0.000535631	-4.52556	down	Molecular Function: translation initiation factor activity (GO:0003743);; Biological Process: translational initiation (GO:0006413);;	K03260|2.27921e-50|cam:101492497|K03260 translation initiation factor 4G | (RefSeq) eukaryotic translation initiation factor 4G-like	MIF4G domain;; MA3 domain	Eukaryotic translation initiation factor 4G OS=Triticum aestivum OX=4565 PE=1 SV=1	Eukaryotic translation initiation factor 4 gamma OS=Schizosaccharomyces pombe (strain 972 / ATCC 24843) GN=tif471 PE=1 SV=1 [Rhizoctonia solani AG-1 IB]
c152699.graph_c0	22.29	6.64333	0.0473377	-1.90682	down	Cellular Component: cytoplasm (GO:0005737);; Biological Process: metal ion transport (GO:0030001);; Molecular Function: transition metal ion binding (GO:0046914);; Biological Process: cellular transition metal ion homeostasis (GO:0046916);;	--	--	--	heavy metal-associated isoprenylated plant protein 47-like [Asparagus officinalis]
c152740.graph_c0	1.73	0	0.00214959	-4.18697	down	Cellular Component: integral component of membrane (GO:0016021);;	--	--	--	putative membrane permease [Rhizoctonia solani 123E]
c152783.graph_c0	2.08	0.633333	0.0259182	-1.57978	down	Cellular Component: mitochondrion (GO:0005739);; Molecular Function: NADH dehydrogenase (ubiquinone) activity (GO:0008137);; Cellular Component: integral component of membrane (GO:0016021);; Biological Process: ATP synthesis coupled electron transport (GO:0042773);;	--	Proton-conducting membrane transporter	NADH-ubiquinone oxidoreductase chain 4 OS=Triticum aestivum OX=4565 GN=ND4 PE=2 SV=2	NADH dehydrogenase subunit 4 (mitochondrion) [Oryza minuta]
c152796.graph_c1	146.39	57.4733	0.0094998	-1.42031	down	Molecular Function: cytochrome-c oxidase activity (GO:0004129);; Molecular Function: copper ion binding (GO:0005507);; Cellular Component: mitochondrion (GO:0005739);; Cellular Component: integral component of membrane (GO:0016021);; Biological Process: hydrogen ion transmembrane transport (GO:1902600);;	--	--	--	hypothetical protein M569_00042, partial [Genlisea aurea]
c152810.graph_c0	7.14667	1.97667	0.0101669	-1.60946	down	--	--	--	--	uncharacterized protein DDB_G0271670-like isoform X1 [Asparagus officinalis]
c152874.graph_c0	2.20333	0.03	0.00960045	-3.55021	down	Biological Process: transcription, DNA-templated (GO:0006351);;	--	Myb-like DNA-binding domain	Putative Myb family transcription factor At1g14600 OS=Arabidopsis thaliana OX=3702 GN=At1g14600 PE=2 SV=2	myb family transcription factor PHL12-like isoform X1 [Asparagus officinalis]
c152906.graph_c0	1.32667	0	0.00726921	-3.82495	down	--	--	--	--	hypothetical protein AG1IA_06881 [Rhizoctonia solani AG-1 IA]
c152924.graph_c0	0	12.1367	7.35639e-08	5.93852	up	--	--	--	--	hypothetical protein PIIN_08857 [Serendipita indica DSM 11827]
c152938.graph_c0	4.14333	0.31	0.007422	-3.42404	down	Molecular Function: RNA binding (GO:0003723);; Molecular Function: structural constituent of ribosome (GO:0003735);; Cellular Component: cytosol (GO:0005829);; Biological Process: translation (GO:0006412);; Cellular Component: small ribosomal subunit (GO:0015935);;	--	Ribosomal protein S3, C-terminal domain;; KH domain	40S ribosomal protein S3-1 OS=Arabidopsis thaliana OX=3702 GN=RPS3A PE=1 SV=1	40S ribosomal protein S3-1 OS=Arabidopsis thaliana GN=RPS3A PE=1 SV=1 [Rhizoctonia solani AG-1 IB]
c152939.graph_c0	7.35667	0.0733333	1.05805e-06	-5.13358	down	--	--	FAD binding domain;; Berberine and berberine like	Berberine bridge enzyme-like 22 OS=Arabidopsis thaliana OX=3702 GN=FAD-OXR PE=2 SV=1	berberine bridge enzyme-like 22 [Asparagus officinalis]
c152945.graph_c0	0.0766667	2.21	0.0279837	3.12488	up	--	--	B3 DNA binding domain;; B3 DNA binding domain	Putative B3 domain-containing protein Os04g0347400 OS=Oryza sativa subsp. japonica OX=39947 GN=Os04g0347400 PE=3 SV=3	putative B3 domain-containing protein Os04g0346900 [Asparagus officinalis]
c152965.graph_c0	0.123333	1.99	0.00965723	3.10314	up	--	--	--	--	hypothetical protein 20.t00026 [Asparagus officinalis]
c152965.graph_c1	0	0.926667	0.00122935	4.22087	up	--	--	--	--	uncharacterized protein A4U43_C10F13590 [Asparagus officinalis]
c152989.graph_c1	3.54333	18.2067	3.40248e-05	2.12922	up	--	K02113|3.07557e-12|pda:103708158|K02113 F-type H+-transporting ATPase subunit delta | (RefSeq) ATP synthase delta chain, chloroplastic-like	ATP synthase delta (OSCP) subunit	--	ATP synthase delta chain, chloroplastic [Asparagus officinalis]
c153006.graph_c0	22.23	1.18333	0.00010015	-3.62296	down	--	--	Arabinogalactan peptide	Arabinogalactan protein 22 OS=Arabidopsis thaliana OX=3702 GN=AGP22 PE=1 SV=1	Arabinogalactan peptide 22 [Ananas comosus]
c153019.graph_c0	2.28333	0	0.0479581	-3.14572	down	Biological Process: MAPK cascade (GO:0000165);; Molecular Function: MAP kinase activity (GO:0004707);; Molecular Function: ATP binding (GO:0005524);; Cellular Component: intracellular (GO:0005622);;	K20536|6.95912e-118|nnu:104599347|K20536 mitogen-activated protein kinase 3 [EC:2.7.11.24] | (RefSeq) mitogen-activated protein kinase 3-like	Protein kinase domain;; Protein tyrosine kinase;; Haspin like kinase domain	Mitogen-activated protein kinase homolog MMK1 OS=Medicago sativa OX=3879 GN=MMK1 PE=1 SV=1	p38 MAP kinase [Rhizoctonia solani AG-1 IB]
c153051.graph_c0	5.38667	46.1733	0.000651364	2.8104	up	Cellular Component: membrane (GO:0016020);;	--	Late embryogenesis abundant protein	--	PREDICTED: uncharacterized protein LOC104612979 [Nelumbo nucifera]
c153055.graph_c0	0	1.52333	4.08129e-06	5.34571	up	--	--	Protein of unknown function (DUF629)	--	uncharacterized protein LOC109833798 [Asparagus officinalis]
c153056.graph_c0	11.94	0.106667	3.5868e-08	-5.50657	down	Molecular Function: transferase activity (GO:0016740);;	--	Protein tyrosine kinase;; Protein kinase domain;; Leucine rich repeat;; Leucine Rich repeats (2 copies);; Leucine rich repeat N-terminal domain;; Leucine Rich Repeat	Probable LRR receptor-like serine/threonine-protein kinase At3g47570 OS=Arabidopsis thaliana OX=3702 GN=At3g47570 PE=2 SV=1	PREDICTED: probable LRR receptor-like serine/threonine-protein kinase At3g47570 [Phoenix dactylifera]
c153059.graph_c0	30.8633	6.82	0.00629751	-2.18754	down	--	--	Inhibitor of apoptosis-promoting Bax1	Bax inhibitor 1 OS=Oryza sativa subsp. japonica OX=39947 GN=BI1 PE=2 SV=1	Bax inhibitor 1 [Dichanthelium oligosanthes]
c153070.graph_c0	67.6433	30.37	0.0298519	-1.26298	down	Cellular Component: endosome (GO:0005768);; Cellular Component: vacuolar membrane (GO:0005774);; Cellular Component: trans-Golgi network (GO:0005802);; Molecular Function: S-adenosylmethionine-dependent methyltransferase activity (GO:0008757);; Cellular Component: integral component of membrane (GO:0016021);; Biological Process: methylation (GO:0032259);;	--	Putative S-adenosyl-L-methionine-dependent methyltransferase	Probable methyltransferase PMT17 OS=Arabidopsis thaliana OX=3702 GN=At4g10440 PE=3 SV=1	uncharacterized protein A4U43_C08F2600 [Asparagus officinalis]
c153074.graph_c0	10.8067	0	2.7949e-07	-5.90659	down	--	--	--	--	Collagen alpha-1(VII) chain [Rhizoctonia solani]
c153083.graph_c0	0	2.21667	0.00138591	4.21534	up	Cellular Component: photosystem II oxygen evolving complex (GO:0009654);; Biological Process: photosynthesis (GO:0015979);;	K08903|2.8813e-89|egu:105053658|K08903 photosystem II 13kDa protein | (RefSeq) photosystem II reaction center PSB28 protein, chloroplastic	Psb28 protein	Photosystem II reaction center PSB28 protein, chloroplastic OS=Oryza sativa subsp. japonica OX=39947 GN=PSB28 PE=2 SV=2	photosystem II reaction center PSB28 protein, chloroplastic [Asparagus officinalis]
c153086.graph_c0	23.2067	97.2833	0.0498897	1.85232	up	Cellular Component: membrane (GO:0016020);;	--	--	CASP-like protein 1E1 OS=Glycine max OX=3847 PE=2 SV=1	PREDICTED: CASP-like protein 1E2 [Nicotiana tomentosiformis]
c153152.graph_c0	1.77667	0	0.000144228	-4.75672	down	Cellular Component: integral component of membrane (GO:0016021);;	--	Putative serine esterase (DUF676)	--	Putative lipase YOR059C OS=Saccharomyces cerevisiae (strain ATCC 204508 / S288c) GN=YOR059C PE=1 SV=1 [Rhizoctonia solani AG-1 IB]
c153171.graph_c0	7.79	0.483333	0.00387302	-3.21058	down	Molecular Function: hydrolase activity, hydrolyzing O-glycosyl compounds (GO:0004553);; Biological Process: metabolic process (GO:0008152);;	K01184|0|egu:105049847|K01184 polygalacturonase [EC:3.2.1.15] | (RefSeq) polygalacturonase-like	Glycosyl hydrolases family 28;; Pectate lyase superfamily protein	Polygalacturonase OS=Prunus persica OX=3760 PE=2 SV=1	polygalacturonase-like [Asparagus officinalis]
c153181.graph_c0	1.88	0	0.00353584	-4.05017	down	--	--	--	--	hypothetical protein RSOL_189960 [Rhizoctonia solani AG-3 Rhs1AP]
c153219.graph_c0	0	1.56667	0.00081096	4.3862	up	--	--	--	--	hypothetical protein PIIN_03659 [Serendipita indica DSM 11827]
c153221.graph_c0	6.19667	0.0533333	0.0142838	-3.57152	down	--	--	--	Pentatricopeptide repeat-containing protein At5g39350 OS=Arabidopsis thaliana OX=3702 GN=PCMP-E16 PE=2 SV=1	pentatricopeptide repeat-containing protein At5g39350-like [Phalaenopsis equestris]
c153253.graph_c0	1.40667	8.6	1.61643e-05	2.38071	up	--	--	Transcriptional repressor, ovate	Transcription repressor OFP12 OS=Arabidopsis thaliana OX=3702 GN=OFP12 PE=1 SV=1	uncharacterized protein A4U43_C08F19030 [Asparagus officinalis]
c153299.graph_c0	0.693333	10.4367	0.000527453	3.31278	up	Molecular Function: DNA binding (GO:0003677);; Cellular Component: nucleus (GO:0005634);;	--	--	Protein RADIALIS-like 2 OS=Arabidopsis thaliana OX=3702 GN=RL2 PE=2 SV=1	protein RADIALIS-like 1 [Asparagus officinalis]
c153311.graph_c0	11.53	162	2.61945e-08	3.56722	up	Biological Process: response to stimulus (GO:0050896);;	--	Pathogenesis-related protein Bet v I family	MLP-like protein 423 OS=Arabidopsis thaliana OX=3702 GN=MLP423 PE=2 SV=1	PREDICTED: MLP-like protein 423 [Elaeis guineensis]
c153345.graph_c0	2.51333	0	0.00034527	-4.62103	down	Molecular Function: RNA polymerase II transcription factor activity, sequence-specific DNA binding (GO:0000981);; Molecular Function: DNA binding (GO:0003677);; Cellular Component: nucleus (GO:0005634);; Biological Process: regulation of transcription from RNA polymerase II promoter (GO:0006357);; Molecular Function: zinc ion binding (GO:0008270);;	--	Fungal specific transcription factor domain;; Fungal Zn(2)-Cys(6) binuclear cluster domain	--	fungal specific transcription factor, putative [Rhizoctonia solani AG-3 Rhs1AP]
c153419.graph_c0	1.21	15.2833	0.000176289	3.37931	up	Cellular Component: glycine cleavage complex (GO:0005960);; Biological Process: glycine decarboxylation via glycine cleavage system (GO:0019464);;	K02437|4.78924e-101|pda:103714030|K02437 glycine cleavage system H protein | (RefSeq) glycine cleavage system H protein 3, mitochondrial-like	Glycine cleavage H-protein	Glycine cleavage system H protein, mitochondrial OS=Oryza sativa subsp. japonica OX=39947 GN=GDCSH PE=1 SV=1	glycine cleavage system H protein 3, mitochondrial-like [Asparagus officinalis]
c153432.graph_c0	52.6633	5.06	0.00774639	-2.97856	down	--	--	GDSL-like Lipase/Acylhydrolase	GDSL esterase/lipase At3g26430 OS=Arabidopsis thaliana OX=3702 GN=At3g26430 PE=2 SV=1	PREDICTED: GDSL esterase/lipase At3g26430-like [Phoenix dactylifera]
c153492.graph_c0	4255.05	215.397	4.48124e-08	-4.07696	down	--	--	Chlorophyll A-B binding protein	Early light-induced protein 1, chloroplastic OS=Arabidopsis thaliana OX=3702 GN=ELIP1 PE=1 SV=1	LOW QUALITY PROTEIN: early light-induced protein 1, chloroplastic-like [Asparagus officinalis]
c153500.graph_c0	43.9833	328.603	0.000845261	2.6104	up	--	--	--	Stress-response A/B barrel domain-containing protein HS1 OS=Arabidopsis thaliana OX=3702 GN=HS1 PE=1 SV=1	stress-response A/B barrel domain-containing protein HS1-like [Asparagus officinalis]
c153525.graph_c0	0	0.503333	0.0343425	3.24986	up	Molecular Function: helicase activity (GO:0004386);; Molecular Function: ATP binding (GO:0005524);; Biological Process: DNA repair (GO:0006281);; Biological Process: DNA recombination (GO:0006310);; Biological Process: chromosome organization (GO:0051276);;	K15255|8.60294e-07|bvg:104908553|K15255 ATP-dependent DNA helicase PIF1 [EC:3.6.4.12] | (RefSeq) ATP-dependent DNA helicase pfh1-like	--	--	hypothetical protein M422DRAFT_262363 [Sphaerobolus stellatus SS14]
c153541.graph_c0	1.92333	0	0.000701589	-4.43446	down	Cellular Component: mitochondrial proton-transporting ATP synthase complex, coupling factor F(o) (GO:0000276);; Molecular Function: hydrogen ion transmembrane transporter activity (GO:0015078);; Biological Process: ATP synthesis coupled proton transport (GO:0015986);; Cellular Component: integral component of membrane (GO:0016021);;	--	Tetraspanin family	--	tetraspanin Tsp2 family protein [Rhizoctonia solani AG-3 Rhs1AP]
c153569.graph_c0	0	2.66333	0.00156318	4.24555	up	--	K08245|2.79304e-40|cvr:CHLNCDRAFT_59800|K08245 phytepsin [EC:3.4.23.40] | (RefSeq) hypothetical protein	Eukaryotic aspartyl protease;; Xylanase inhibitor N-terminal	Procardosin-B OS=Cynara cardunculus OX=4265 GN=cardB PE=1 SV=1	probable aspartic proteinase,pepstatin-sensitive [Claviceps purpurea 20.1]
c153576.graph_c0	4.61667	0	6.37081e-05	-5.02354	down	Biological Process: lipid metabolic process (GO:0006629);; Cellular Component: integral component of membrane (GO:0016021);; Molecular Function: kinase activity (GO:0016301);; Biological Process: phosphorylation (GO:0016310);; Molecular Function: hydrolase activity (GO:0016787);;	--	Lipase (class 3)	--	Cullin-7 [Rhizoctonia solani]
c153580.graph_c0	5.99667	0.703333	0.0166413	-2.63393	down	--	K19041|3.70292e-49|aip:107642327|K19041 E3 ubiquitin-protein ligase RNF38/44 [EC:2.3.2.27] | (RefSeq) RING-H2 finger protein ATL52-like	Ring finger domain;; RING-like zinc finger;; RING-H2 zinc finger domain;; Zinc finger, C3HC4 type (RING finger);; Zinc finger, C3HC4 type (RING finger)	RING-H2 finger protein ATL52 OS=Arabidopsis thaliana OX=3702 GN=ATL52 PE=2 SV=1	hypothetical protein TSUD_221860 [Trifolium subterraneum]
c153654.graph_c0	1.95	0	0.00167197	-4.24128	down	--	K09512|4.39556e-13|mis:MICPUN_109466|K09512 DnaJ homolog subfamily B member 6 | (RefSeq) hypothetical protein	DnaJ domain	DnaJ protein ERDJ3B OS=Oryza sativa subsp. japonica OX=39947 GN=ERDJ3B PE=1 SV=1	hypothetical protein RSOLAG22IIIB_04309 [Rhizoctonia solani]
c153740.graph_c0	1.45333	0	0.0310577	-3.32515	down	Molecular Function: magnesium ion transmembrane transporter activity (GO:0015095);; Biological Process: magnesium ion transport (GO:0015693);; Cellular Component: integral component of membrane (GO:0016021);; Biological Process: magnesium ion transmembrane transport (GO:1903830);;	--	Magnesium transporter NIPA	Probable magnesium transporter NIPA4 OS=Arabidopsis thaliana OX=3702 GN=At1g71900 PE=2 SV=1	magnesium transporter NIPA protein [Rhizoctonia solani 123E]
c153749.graph_c0	2.53	11.1233	0.0178191	1.92023	up	--	K09422|2.18675e-30|egu:105056584|K09422 myb proto-oncogene protein, plant | (RefSeq) myb-related protein 306-like	--	Myb-related protein 306 OS=Antirrhinum majus OX=4151 GN=MYB306 PE=2 SV=1	LOW QUALITY PROTEIN: myb-related protein 306-like [Asparagus officinalis]
c153835.graph_c0	16.06	2.60333	0.00491473	-2.54186	down	--	--	F-box domain	F-box protein At5g49610 OS=Arabidopsis thaliana OX=3702 GN=At5g49610 PE=1 SV=1	PREDICTED: F-box protein At5g07610-like [Elaeis guineensis]
c153836.graph_c0	0.0533333	1.81	0.0496079	2.98804	up	--	--	Di-glucose binding within endoplasmic reticulum	Probable LRR receptor-like serine/threonine-protein kinase At1g53430 OS=Arabidopsis thaliana OX=3702 GN=At1g53430 PE=1 SV=1	uncharacterized protein A4U43_UnF3230 [Asparagus officinalis]
c153844.graph_c0	3.82667	0.45	0.00138972	-2.87313	down	Molecular Function: calcium ion binding (GO:0005509);;	K02183|8.13286e-132|mus:103999731|K02183 calmodulin | (RefSeq) uncharacterized hydrolase C22A12.06c	Serine hydrolase (FSH1)	Rhodanese-like domain-containing protein 6 OS=Arabidopsis thaliana OX=3702 GN=STR6 PE=2 SV=1	uncharacterized protein A4U43_C05F340 [Asparagus officinalis]
c153853.graph_c0	0.13	1.33333	0.0295223	2.62324	up	--	--	alpha/beta hydrolase fold;; Carboxylesterase family;; Steryl acetyl hydrolase	Probable carboxylesterase 8 OS=Arabidopsis thaliana OX=3702 GN=CXE8 PE=2 SV=1	PREDICTED: probable carboxylesterase 8 [Elaeis guineensis]
c153869.graph_c0	2.27	0	0.0480561	-3.14625	down	Biological Process: spliceosome conformational change to release U4 (or U4atac) and U1 (or U11) (GO:0000388);; Molecular Function: nucleic acid binding (GO:0003676);; Molecular Function: ATP-dependent RNA helicase activity (GO:0004004);; Molecular Function: ATP binding (GO:0005524);; Cellular Component: spliceosomal complex (GO:0005681);; Cellular Component: U5 snRNP (GO:0005682);; Cellular Compo…	K12854|0|egr:104448968|K12854 pre-mRNA-splicing helicase BRR2 [EC:3.6.4.13] | (RefSeq) DExH-box ATP-dependent RNA helicase DExH12	Sec63 Brl domain;; DEAD/DEAH box helicase;; Type III restriction enzyme, res subunit	DExH-box ATP-dependent RNA helicase DExH12 OS=Arabidopsis thaliana OX=3702 GN=BRR2A PE=1 SV=1	pre-mRNA-splicing helicase BRR2 [Rhizoctonia solani AG-1 IB]
c153872.graph_c0	115.917	1349.39	1.89021e-05	3.23023	up	Biological Process: transport (GO:0006810);;	--	Protease inhibitor/seed storage/LTP family;; Probable lipid transfer	Non-specific lipid-transfer protein 3 OS=Hordeum vulgare OX=4513 GN=LTP3 PE=3 SV=1	PREDICTED: probable non-specific lipid-transfer protein 3 [Brachypodium distachyon]
c153889.graph_c0	325.867	159.71	0.0101886	-1.11918	down	--	--	Gibberellin regulated protein	Snakin-1 OS=Solanum tuberosum OX=4113 GN=SN1 PE=1 SV=1	peamaclein-like [Asparagus officinalis]
c153996.graph_c0	78.0033	227.597	0.0149471	1.42952	up	--	--	Probable lipid transfer	Probable non-specific lipid-transfer protein AKCS9 OS=Vigna unguiculata OX=3917 PE=2 SV=1	PREDICTED: non-specific lipid-transfer protein 2-like [Musa acuminata subsp. malaccensis]
c153998.graph_c0	39.1367	18.0867	0.0187521	-1.19664	down	--	--	Domain of unknown function (DUF4228)	--	PREDICTED: uncharacterized protein LOC103715555 [Phoenix dactylifera]
c154018.graph_c0	60.66	21.1167	0.00434292	-1.63397	down	--	K18368|2.05094e-146|fve:101306831|K18368 caffeoylshikimate esterase [EC:3.1.1.-] | (RefSeq) caffeoylshikimate esterase	Serine aminopeptidase, S33;; Alpha/beta hydrolase family;; alpha/beta hydrolase fold	Caffeoylshikimate esterase OS=Arabidopsis thaliana OX=3702 GN=CSE PE=1 SV=1	caffeoylshikimate esterase-like isoform X1 [Quercus suber]
c154045.graph_c0	0	1.79333	0.000199468	4.67057	up	--	--	Reverse transcriptase (RNA-dependent DNA polymerase);; Zinc knuckle;; Domain of unknown function (DUF4283)	--	uncharacterized protein LOC109833593 [Asparagus officinalis]
c154089.graph_c0	1.58333	23.62	1.42118e-05	3.36453	up	Cellular Component: integral component of membrane (GO:0016021);;	K14332|3.12045e-73|egu:105038285|K14332 photosystem I subunit PsaO | (RefSeq) photosystem I subunit O	--	Photosystem I subunit O OS=Arabidopsis thaliana OX=3702 GN=PSAO PE=1 SV=1	photosystem I subunit O [Asparagus officinalis]
c154237.graph_c0	251.123	569.417	0.0484373	1.0901	up	--	--	alpha/beta hydrolase fold;; Carboxylesterase family	Probable carboxylesterase 17 OS=Arabidopsis thaliana OX=3702 GN=CXE17 PE=2 SV=1	PREDICTED: probable carboxylesterase 15 [Musa acuminata subsp. malaccensis]
c154256.graph_c0	0	1.29667	0.000107294	4.68569	up	--	--	--	--	hypothetical protein IQ07DRAFT_587922 [Pyrenochaeta sp. DS3sAY3a]
c154305.graph_c0	3.18667	0.0133333	0.0133128	-3.62355	down	--	--	FAD binding domain	--	hypothetical protein FOQG_17486 [Fusarium oxysporum f. sp. raphani 54005]
c154309.graph_c0	1.52333	0.03	0.0472565	-3.05695	down	--	--	Plant invertase/pectin methylesterase inhibitor	21 kDa protein OS=Daucus carota OX=4039 PE=2 SV=1	PREDICTED: 21 kDa protein-like [Nelumbo nucifera]
c154332.graph_c0	2.83333	0	0.00295628	-4.11165	down	Molecular Function: nucleotide binding (GO:0000166);; Molecular Function: RNA binding (GO:0003723);; Cellular Component: nucleus (GO:0005634);; Biological Process: mRNA processing (GO:0006397);; Molecular Function: U1 snRNP binding (GO:1990446);;	K13091|3.76553e-68|cam:101505242|K13091 RNA-binding protein 39 | (RefSeq) RNA-binding protein 39	RNA recognition motif. (a.k.a. RRM, RBD, or RNP domain);; linker between RRM2 and RRM3 domains in RBM39 protein	Splicing factor U2af large subunit A OS=Nicotiana plumbaginifolia OX=4092 GN=U2AF65A PE=2 SV=1	splicing factor CC1-like protein [Rhizoctonia solani AG-3 Rhs1AP]
c154372.graph_c0	12.8533	0	0.00712299	-3.87832	down	Molecular Function: ATP binding (GO:0005524);;	K08900|5.45756e-41|mis:MICPUN_99023|K08900 mitochondrial chaperone BCS1 | (RefSeq) hypothetical protein	ATPase family associated with various cellular activities (AAA);; BCS1 N terminal	AAA-ATPase At4g25835 OS=Arabidopsis thaliana OX=3702 GN=At4g25835 PE=2 SV=1	AAA family ATPase [Rhizoctonia solani AG-3 Rhs1AP]
c154375.graph_c0	3.08333	0	8.0047e-07	-5.67937	down	Molecular Function: nucleic acid binding (GO:0003676);; Cellular Component: integral component of membrane (GO:0016021);; Molecular Function: metal ion binding (GO:0046872);;	--	Zinc finger, C2H2 type	--	transcription factor pacC, putative [Rhizoctonia solani AG-3 Rhs1AP]
c154387.graph_c0	4.22667	0	0.0196787	-3.50668	down	--	--	--	--	hypothetical protein RSAG8_08150, partial [Rhizoctonia solani AG-8 WAC10335]
c154398.graph_c0	0.0333333	4.50667	0.000118302	4.57841	up	--	--	SOUL heme-binding protein	Heme-binding-like protein At3g10130, chloroplastic OS=Arabidopsis thaliana OX=3702 GN=At3g10130 PE=1 SV=1	hypothetical protein CDL12_02384 [Handroanthus impetiginosus]
c154435.graph_c0	6.23667	0.206667	0.014383	-3.42807	down	--	--	Extensin-like region	--	--
c154462.graph_c0	3.49333	0.24	1.32403e-07	-3.6468	down	Molecular Function: iron ion binding (GO:0005506);; Molecular Function: dioxygenase activity (GO:0051213);; Biological Process: oxidation-reduction process (GO:0055114);;	--	2OG-Fe(II) oxygenase superfamily;; non-haem dioxygenase in morphine synthesis N-terminal	Protein DMR6-LIKE OXYGENASE 1 OS=Arabidopsis thaliana OX=3702 GN=DLO1 PE=1 SV=1	protein DMR6-LIKE OXYGENASE 2-like [Asparagus officinalis]
c154476.graph_c0	14.12	0.376667	0.0121354	-3.43339	down	--	--	--	--	hypothetical protein EPUS_01209 [Endocarpon pusillum Z07020]
c154491.graph_c4	1.38667	0	0.00194918	-4.16075	down	Molecular Function: catalytic activity (GO:0003824);; Molecular Function: binding (GO:0005488);; Biological Process: primary metabolic process (GO:0044238);; Biological Process: organic substance metabolic process (GO:0071704);;	--	--	Retrovirus-related Pol polyprotein from transposon RE1 OS=Arabidopsis thaliana OX=3702 GN=RE1 PE=2 SV=1	Retrovirus-related Pol polyprotein from transposon TNT 1-94 [Cajanus cajan]
c154502.graph_c0	21.2367	11.1967	0.0352422	-1.01159	down	--	--	Protein of unknown function, DUF538	--	PREDICTED: uncharacterized protein LOC103707226 [Phoenix dactylifera]
c154515.graph_c1	2.13	0	0.00105071	-4.34656	down	Molecular Function: DNA binding (GO:0003677);; Molecular Function: motor activity (GO:0003774);; Molecular Function: chitin synthase activity (GO:0004100);; Molecular Function: ATP binding (GO:0005524);; Cellular Component: integral component of membrane (GO:0016021);; Cellular Component: myosin complex (GO:0016459);;	K00698|7.78986e-14|cvr:CHLNCDRAFT_142547|K00698 chitin synthase [EC:2.4.1.16] | (RefSeq) hypothetical protein	Chitin synthase;; Glycosyl transferase family group 2;; Glycosyltransferase like family 2	Chitin synthase OS=Saprolegnia monoica OX=37553 GN=CHS PE=3 SV=1	hypothetical protein RSOLAG22IIIB_04811 [Rhizoctonia solani]
c154520.graph_c1	30.76	72.47	0.0129493	1.10477	up	Biological Process: amino acid transmembrane transport (GO:0003333);; Cellular Component: mitochondrial inner membrane presequence translocase complex (GO:0005744);; Cellular Component: vacuole (GO:0005773);; Cellular Component: chloroplast outer membrane (GO:0009707);; Molecular Function: amino acid transmembrane transporter activity (GO:0015171);; Molecular Function: protein channel activity (G…	--	Tim17/Tim22/Tim23/Pmp24 family	Outer envelope pore protein 16, chloroplastic OS=Pisum sativum OX=3888 GN=OEP16 PE=1 SV=1	outer envelope pore protein 16, chloroplastic [Asparagus officinalis]
c154528.graph_c0	12.81	1.28667	0.00338497	-3.03432	down	Biological Process: tRNA processing (GO:0008033);; Molecular Function: oxidoreductase activity (GO:0016491);; Molecular Function: ion binding (GO:0043167);;	K05544|2.81121e-23|egr:104453390|K05544 tRNA-dihydrouridine synthase 3 [EC:1.3.1.89] | (RefSeq) tRNA-dihydrouridine(47) synthase [NAD(P)(+)]-like	--	tRNA-dihydrouridine(47) synthase [NAD(P)(+)]-like OS=Arabidopsis thaliana OX=3702 GN=At4g38890 PE=1 SV=2	tRNA-dihydrouridine(47) synthase [NAD(P)(+)]-like [Asparagus officinalis]
c154529.graph_c0	3.08	0	1.73136e-06	-5.45891	down	Molecular Function: protein serine/threonine kinase activity (GO:0004674);; Molecular Function: ATP binding (GO:0005524);; Biological Process: protein phosphorylation (GO:0006468);; Cellular Component: integral component of membrane (GO:0016021);; Molecular Function: ATPase activity, coupled to transmembrane movement of substances (GO:0042626);; Biological Process: transmembrane transport (GO:005…	K08794|2.72656e-64|vcn:VOLCADRAFT_79621|K08794 calcium/calmodulin-dependent protein kinase I [EC:2.7.11.17] | (RefSeq) hypothetical protein	Protein kinase domain;; Protein tyrosine kinase;; Kinase-like;; Lipopolysaccharide kinase (Kdo/WaaP) family	Calcium-dependent protein kinase 8 OS=Arabidopsis thaliana OX=3702 GN=CPK8 PE=1 SV=1	calcium/calmodulin-dependent kinase type I [Rhizoctonia solani 123E]
c154568.graph_c0	3.59667	0.156667	0.0435679	-2.9614	down	Molecular Function: cellulase activity (GO:0008810);; Biological Process: fruit ripening (GO:0009835);; Biological Process: cellulose catabolic process (GO:0030245);;	--	Glycosyl hydrolase family 9	Endoglucanase 1 OS=Persea americana OX=3435 GN=CEL1 PE=2 SV=1	PREDICTED: endoglucanase 1-like [Musa acuminata subsp. malaccensis]
c154593.graph_c0	4.95667	18.1967	0.00723956	1.71455	up	Molecular Function: protein kinase activity (GO:0004672);; Biological Process: protein phosphorylation (GO:0006468);; Biological Process: signal transduction (GO:0007165);;	K20715|6.97727e-08|mus:103991319|K20715 phototropin [EC:2.7.11.1] | (RefSeq) phototropin-1A-like isoform X2	--	--	putative LOV domain-containing protein [Peliosanthes teta]
c154621.graph_c0	0.163333	8.16667	1.75833e-06	4.58103	up	Cellular Component: integral component of membrane (GO:0016021);;	--	Protein of unknown function (DUF751)	--	uncharacterized protein LOC109834384 [Asparagus officinalis]
c154633.graph_c0	27.59	4.37667	0.00026108	-2.64776	down	Cellular Component: membrane (GO:0016020);; Molecular Function: transferase activity (GO:0016740);;	--	Membrane bound O-acyl transferase family	Probable long-chain-alcohol O-fatty-acyltransferase 3 OS=Arabidopsis thaliana OX=3702 GN=AT3 PE=3 SV=1	probable long-chain-alcohol O-fatty-acyltransferase 4 [Asparagus officinalis]
c154688.graph_c0	1.96	0.126667	0.0260459	-2.97228	down	--	--	Cathepsin propeptide inhibitor domain (I29)	Cysteine proteinase 2 OS=Zea mays OX=4577 GN=CCP2 PE=2 SV=1	uncharacterized protein [Blastocystis hominis]
c154733.graph_c0	2.33	45.5933	3.42195e-09	3.76533	up	Cellular Component: photosystem I (GO:0009522);; Cellular Component: chloroplast thylakoid membrane (GO:0009535);; Biological Process: photosynthesis (GO:0015979);; Cellular Component: integral component of membrane (GO:0016021);; Molecular Function: chlorophyll binding (GO:0016168);;	K02698|1.72703e-40|pda:103710511|K02698 photosystem I subunit X | (RefSeq) photosystem I reaction center subunit psaK, chloroplastic	Photosystem I psaG / psaK	Photosystem I reaction center subunit psaK, chloroplastic OS=Hordeum vulgare OX=4513 GN=PSAK PE=1 SV=1	photosystem I reaction center subunit psaK, chloroplastic [Asparagus officinalis]
c154781.graph_c0	0.956667	5.51	0.011327	2.2358	up	Cellular Component: chloroplast part (GO:0044434);; Cellular Component: signal recognition particle (GO:0048500);;	K12271|1.95673e-113|osa:4331514|K12271 signal recognition particle 43 kDa protein | (RefSeq) OJ1004C08.7, OsJ_09298; probable signal recognition particle 43 kDa protein, chloroplastic	Ankyrin repeats (3 copies);; Ankyrin repeats (many copies);; Ankyrin repeats (many copies);; Ankyrin repeat;; Ankyrin repeat	Probable signal recognition particle 43 kDa protein, chloroplastic OS=Oryza sativa subsp. japonica OX=39947 GN=Os03g0131900 PE=2 SV=1	putative signal recognition particle 43 kDa protein, chloroplastic [Apostasia shenzhenica]
c154798.graph_c0	4.66333	0.53	0.0175092	-2.72938	down	Molecular Function: hydrolase activity (GO:0016787);;	K19892|5.40666e-145|mus:103989423|K19892 glucan endo-1,3-beta-glucosidase 4 [EC:3.2.1.39] | (RefSeq) glucan endo-1,3-beta-glucosidase 4-like isoform X2	Glycosyl hydrolases family 17;; X8 domain	Glucan endo-1,3-beta-glucosidase 4 OS=Arabidopsis thaliana OX=3702 GN=At3g13560 PE=1 SV=1	PREDICTED: glucan endo-1,3-beta-glucosidase 4-like isoform X2 [Musa acuminata subsp. malaccensis]
c154800.graph_c0	6.15333	0	1.58189e-06	-5.66419	down	Cellular Component: integral component of membrane (GO:0016021);;	--	--	--	hypothetical protein RSOLAG22IIIB_02180 [Rhizoctonia solani]
c154829.graph_c0	2.67333	0.00666667	8.69506e-05	-4.78061	down	Molecular Function: chitinase activity (GO:0004568);; Biological Process: carbohydrate metabolic process (GO:0005975);; Biological Process: chitin catabolic process (GO:0006032);;	K01183|6.55707e-21|pper:PRUPE_ppa020347mg|K01183 chitinase [EC:3.2.1.14] | (RefSeq) hypothetical protein	Glycosyl hydrolases family 18;; Glycosyl hydrolases family 18	--	Chitinase A1 [Rhizoctonia solani]
c154848.graph_c0	1.25333	0	0.0232695	-3.44094	down	Molecular Function: protein kinase activity (GO:0004672);; Molecular Function: ATP binding (GO:0005524);; Biological Process: protein phosphorylation (GO:0006468);;	--	Kinase associated domain 1	--	hypothetical protein RSOLAG1IB_09995 [Rhizoctonia solani AG-1 IB]
c155009.graph_c0	0.0366667	1.44	0.0064693	3.49939	up	Biological Process: metabolic process (GO:0008152);;	--	--	Protein NDH-DEPENDENT CYCLIC ELECTRON FLOW 5 OS=Arabidopsis thaliana OX=3702 GN=NDF5 PE=2 SV=1	LOW QUALITY PROTEIN: protein NDH-DEPENDENT CYCLIC ELECTRON FLOW 5 [Asparagus officinalis]
c155068.graph_c0	2.09667	0	0.000256799	-4.67459	down	Molecular Function: transferase activity (GO:0016740);;	--	Acetyltransferase (GNAT) domain;; Acetyltransferase (GNAT) family	--	hypothetical protein RSOLAG1IB_09558 [Rhizoctonia solani AG-1 IB]
c155069.graph_c0	2.85667	0	0.0158608	-3.59129	down	--	--	--	--	hypothetical protein RSAG8_13924, partial [Rhizoctonia solani AG-8 WAC10335]
c155102.graph_c0	12.29	1.63	0.0463016	-2.40193	down	--	--	Serpin (serine protease inhibitor)	Serpin-Z10 OS=Arabidopsis thaliana OX=3702 GN=At2g25240 PE=2 SV=1	predicted protein [Physcomitrella patens]
c155145.graph_c0	0	1.46333	0.00103704	4.32715	up	Biological Process: amino acid transmembrane transport (GO:0003333);; Molecular Function: amino acid transmembrane transporter activity (GO:0015171);; Cellular Component: integral component of membrane (GO:0016021);;	--	Amino acid permease;; Amino acid permease	--	related to NAAP-1 amino acid permease NAAP1 [Serendipita indica DSM 11827]
c155152.graph_c0	1.23	27.67	4.02735e-17	4.19731	up	Molecular Function: cysteine-type endopeptidase activity (GO:0004197);; Cellular Component: extracellular space (GO:0005615);; Cellular Component: lysosome (GO:0005764);; Cellular Component: membrane (GO:0016020);; Biological Process: proteolysis involved in cellular protein catabolic process (GO:0051603);;	K01365|6.6415e-154|egu:105038582|K01365 cathepsin L [EC:3.4.22.15] | (RefSeq) senescence-specific cysteine protease SAG39-like	Papain family cysteine protease;; Cathepsin propeptide inhibitor domain (I29);; Peptidase C1-like family	Senescence-specific cysteine protease SAG39 OS=Oryza sativa subsp. indica OX=39946 GN=OsI_14861 PE=3 SV=1	senescence-specific cysteine protease SAG39-like [Asparagus officinalis]
c155158.graph_c0	0.93	0	0.0341708	-3.27568	down	--	--	PH domain	--	SH3 domain-binding protein 2 pleckstrin-like (PH) domain protein [Rhizoctonia solani AG-3 Rhs1AP]
c155190.graph_c0	2.33	0	0.000104403	-4.90237	down	Molecular Function: protein tyrosine phosphatase activity (GO:0004725);; Molecular Function: protein tyrosine/serine/threonine phosphatase activity (GO:0008138);; Biological Process: peptidyl-tyrosine dephosphorylation (GO:0035335);;	--	Dual specificity phosphatase, catalytic domain	Dual specificity protein phosphatase 1 OS=Arabidopsis thaliana OX=3702 GN=DSPTP1 PE=1 SV=1	dual specificity protein phosphatase PPS1 [Rhizoctonia solani 123E]
c155200.graph_c0	67.8033	2.74	1.34296e-06	-4.23073	down	Molecular Function: peroxidase activity (GO:0004601);; Cellular Component: extracellular region (GO:0005576);; Biological Process: response to oxidative stress (GO:0006979);; Molecular Function: heme binding (GO:0020037);; Biological Process: hydrogen peroxide catabolic process (GO:0042744);; Molecular Function: metal ion binding (GO:0046872);; Biological Process: oxidation-reduction process (GO:…	K00430|0|egu:105044789|K00430 peroxidase [EC:1.11.1.7] | (RefSeq) peroxidase 4	Peroxidase	Peroxidase 4 OS=Vitis vinifera OX=29760 GN=GSVIVT00023967001 PE=1 SV=1	peroxidase 4-like [Asparagus officinalis]
c155228.graph_c0	8.84	1.24333	0.00295119	-2.79831	down	Molecular Function: metalloendopeptidase activity (GO:0004222);; Biological Process: proteolysis (GO:0006508);; Molecular Function: zinc ion binding (GO:0008270);; Cellular Component: extracellular matrix (GO:0031012);;	--	Matrixin;; Putative peptidoglycan binding domain	Metalloendoproteinase 2-MMP OS=Arabidopsis thaliana OX=3702 GN=2MMP PE=1 SV=1	LOW QUALITY PROTEIN: metalloendoproteinase 3-MMP-like [Asparagus officinalis]
c155297.graph_c0	4.06	0	3.46125e-06	-5.50044	down	--	--	T-complex protein 11	--	T-complex protein [Rhizoctonia solani AG-3 Rhs1AP]
c155342.graph_c0	11.2667	0	0.000254904	-4.71891	down	Molecular Function: GTPase activity (GO:0003924);; Molecular Function: calcium ion binding (GO:0005509);; Molecular Function: GTP binding (GO:0005525);; Cellular Component: endoplasmic reticulum (GO:0005783);; Biological Process: protein folding (GO:0006457);; Cellular Component: integral component of membrane (GO:0016021);; Molecular Function: unfolded protein binding (GO:0051082);;	K08054|1.41059e-30|gsl:Gasu_18640|K08054 calnexin | (RefSeq) calnexin	Calreticulin family	Calnexin homolog OS=Glycine max OX=3847 PE=2 SV=1	hypothetical protein RSAG8_07872, partial [Rhizoctonia solani AG-8 WAC10335]
c155358.graph_c1	51.4933	12.0533	0.0226558	-2.22735	down	--	--	Ribosome inactivating protein	Protein synthesis inhibitor PD-S2 OS=Phytolacca dioica OX=29725 PE=1 SV=2	type 1 ribosome-inactivating protein musarmin le [Muscari armeniacum]
c155371.graph_c0	167.537	75.8367	2.85385e-06	-1.2555	down	Cellular Component: mitochondrial inner membrane (GO:0005743);; Molecular Function: oxidoreductase activity (GO:0016491);; Biological Process: single-organism process (GO:0044699);;	K02266|5.08997e-44|mus:103999479|K02266 cytochrome c oxidase subunit 6a | (RefSeq) cytochrome c oxidase subunit 6a, mitochondrial-like	Cytochrome c oxidase subunit VIa	Cytochrome c oxidase subunit 6a, mitochondrial OS=Arabidopsis thaliana OX=3702 GN=COX6A PE=3 SV=1	cytochrome c oxidase subunit 6a, mitochondrial-like [Asparagus officinalis]
c155378.graph_c0	12.4833	1.83667	1.92227e-06	-2.72133	down	Molecular Function: transferase activity (GO:0016740);;	--	UDP-glucoronosyl and UDP-glucosyl transferase	Gallate 1-beta-glucosyltransferase OS=Quercus robur OX=38942 GN=UGT84A13 PE=1 SV=1	PREDICTED: cinnamate beta-D-glucosyltransferase-like [Phoenix dactylifera]
c155383.graph_c0	6.14	16.3233	0.0304564	1.35256	up	Molecular Function: structural molecule activity (GO:0005198);; Biological Process: intracellular protein transport (GO:0006886);; Biological Process: vesicle-mediated transport (GO:0016192);; Cellular Component: membrane coat (GO:0030117);;	K17302|8.76071e-14|obr:107303418|K17302 coatomer subunit beta' | (RefSeq) coatomer subunit beta'-2	--	Coatomer subunit beta&apos;-1 OS=Oryza sativa subsp. japonica OX=39947 GN=Os06g0143900 PE=2 SV=1	coatomer subunit beta&apos;-2-like isoform X3 [Olea europaea var. sylvestris]
c155387.graph_c0	11.6	5.58667	0.0287627	-1.13503	down	Biological Process: transport (GO:0006810);; Cellular Component: integral component of membrane (GO:0016021);;	K15109|3.56958e-164|pda:103696745|K15109 solute carrier family 25 (mitochondrial carnitine/acylcarnitine transporter), member 20/29 | (RefSeq) mitochondrial carnitine/acylcarnitine carrier-like protein	Mitochondrial carrier protein	Mitochondrial carnitine/acylcarnitine carrier-like protein OS=Arabidopsis thaliana OX=3702 GN=BOU PE=1 SV=1	mitochondrial carnitine/acylcarnitine carrier-like protein [Asparagus officinalis]
c155440.graph_c0	4.19667	0	0.00542588	-3.94914	down	Molecular Function: RNA polymerase II transcription factor activity, sequence-specific DNA binding (GO:0000981);; Molecular Function: DNA binding (GO:0003677);; Cellular Component: nucleus (GO:0005634);; Biological Process: regulation of transcription from RNA polymerase II promoter (GO:0006357);; Biological Process: proteolysis (GO:0006508);; Molecular Function: peptidase activity (GO:0008233);;…	--	--	--	Transcriptional activator of proteases prtT OS=Emericella nidulans (strain FGSC A4 / ATCC 38163 / CBS 112,46 / NRRL 194 / M139) GN=prtT PE=3 SV=1 [Rhizoctonia solani AG-1 IB]
c155466.graph_c0	15.6567	0.86	2.54816e-08	-3.90839	down	--	--	No apical meristem (NAM) protein	NAC transcription factor NAM-B2 OS=Triticum turgidum subsp. durum OX=4567 GN=NAM-B2 PE=2 SV=1	NAC transcription factor 29-like, partial [Asparagus officinalis]
c155470.graph_c0	33.9033	11.9367	0.0144356	-1.59923	down	--	--	--	--	protein ROOT HAIR DEFECTIVE 3-like [Asparagus officinalis]
c155480.graph_c0	1.50667	0	0.0442131	-3.17423	down	Molecular Function: ATP citrate synthase activity (GO:0003878);; Molecular Function: ATP binding (GO:0005524);; Cellular Component: cytoplasm (GO:0005737);; Biological Process: acetyl-CoA biosynthetic process (GO:0006085);; Biological Process: citrate metabolic process (GO:0006101);; Biological Process: lipid metabolic process (GO:0006629);; Molecular Function: lyase activity (GO:0016829);; Molec…	K01648|3.50475e-145|gra:105776929|K01648 ATP citrate (pro-S)-lyase [EC:2.3.3.8] | (RefSeq) ATP-citrate synthase beta chain protein 2	Citrate synthase, C-terminal domain	ATP-citrate synthase beta chain protein 1 OS=Arabidopsis thaliana OX=3702 GN=ACLB-1 PE=2 SV=1	ATP citrate (pro-S)-lyase [Rhizoctonia solani AG-1 IB]
c155485.graph_c0	18.7633	45.55	0.00536338	1.16088	up	--	--	Clp amino terminal domain, pathogenicity island component	Protein SMAX1-LIKE 7 OS=Arabidopsis thaliana OX=3702 GN=SMXL7 PE=1 SV=1	PREDICTED: protein DWARF 53-like [Elaeis guineensis]
c155511.graph_c0	2.56333	0.56	0.0177223	-2.13639	down	Cellular Component: integral component of plasma membrane (GO:0005887);; Biological Process: cellular water homeostasis (GO:0009992);; Molecular Function: water channel activity (GO:0015250);; Molecular Function: glycerol channel activity (GO:0015254);; Biological Process: ion transmembrane transport (GO:0034220);; Biological Process: single-organism transport (GO:0044765);;	K09875|4.43468e-118|egu:105035823|K09875 aquaporin SIP | (RefSeq) aquaporin SIP2-1-like	Major intrinsic protein	Aquaporin SIP2-1 OS=Zea mays OX=4577 GN=SIP2-1 PE=2 SV=1	aquaporin SIP2-1 [Asparagus officinalis]
c155527.graph_c1	6.37667	34.5033	9.8605e-10	2.2671	up	--	--	--	--	protein MARD1-like [Asparagus officinalis]
c155530.graph_c0	0.0566667	1.85	0.0381279	3.03882	up	--	--	--	--	uncharacterized protein LOC109846096 [Asparagus officinalis]
c155540.graph_c0	19.5533	1.10667	2.82192e-06	-3.50371	down	Molecular Function: iron ion binding (GO:0005506);; Cellular Component: plasma membrane (GO:0005886);; Biological Process: fatty acid biosynthetic process (GO:0006633);; Biological Process: cuticle hydrocarbon biosynthetic process (GO:0006723);; Biological Process: wax biosynthetic process (GO:0010025);; Cellular Component: integral component of membrane (GO:0016021);; Molecular Function: oxidore…	--	WAX2 C-terminal domain;; Fatty acid hydroxylase superfamily	Protein ECERIFERUM 3 OS=Arabidopsis thaliana OX=3702 GN=CER3 PE=1 SV=1	protein ECERIFERUM 3-like [Asparagus officinalis]
c155555.graph_c0	36.3967	6.41667	0.0092348	-2.18434	down	Cellular Component: nucleosome (GO:0000786);; Molecular Function: DNA binding (GO:0003677);; Cellular Component: nucleus (GO:0005634);; Biological Process: meiotic cell cycle (GO:0007126);; Molecular Function: protein heterodimerization activity (GO:0046982);;	K11253|8.94415e-33|jcu:105642871|K11253 histone H3 | (RefSeq) histone H3-like centromeric protein HTR12	--	Histone H3-like centromeric protein HTR12 OS=Arabidopsis thaliana OX=3702 GN=HTR12 PE=1 SV=3	histone H3-like centromeric protein cnp1 [Asparagus officinalis]
c155571.graph_c0	0.283333	4.89333	0.0188776	3.03729	up	--	K13993|9.38255e-36|pop:POPTR_0006s09460g|K13993 HSP20 family protein | (RefSeq) POPTRDRAFT_653054; 18.2 kDa class I heat shock family protein	Hsp20/alpha crystallin family	17.3 kDa class I heat shock protein OS=Glycine max OX=3847 GN=HSP17.3-B PE=3 SV=1	hypothetical protein POPTR_006G093500v3 [Populus trichocarpa]
c155586.graph_c0	2.00333	0.193333	0.0359496	-2.73457	down	Cellular Component: membrane (GO:0016020);; Biological Process: cellular protein metabolic process (GO:0044267);;	--	Protein tyrosine kinase;; Protein kinase domain	Calmodulin-binding receptor kinase CaMRLK OS=Arabidopsis thaliana OX=3702 GN=CAMRLK PE=1 SV=1	PREDICTED: probable LRR receptor-like serine/threonine-protein kinase At2g24230 [Elaeis guineensis]
c155590.graph_c0	0.0266667	27.43	7.51631e-21	7.76265	up	Cellular Component: membrane (GO:0016020);;	--	CAAD domains of cyanobacterial aminoacyl-tRNA synthetase	Protein CURVATURE THYLAKOID 1B, chloroplastic OS=Arabidopsis thaliana OX=3702 GN=CURT1B PE=1 SV=2	protein CURVATURE THYLAKOID 1B, chloroplastic-like [Asparagus officinalis]
c155603.graph_c0	3.6	0	1.14284e-05	-5.22872	down	--	--	--	--	hypothetical protein AG1IA_09530 [Rhizoctonia solani AG-1 IA]
c155615.graph_c0	0.553333	9.08	0.0241196	3.0393	up	Molecular Function: hydrolase activity, acting on ester bonds (GO:0016788);;	--	GDSL-like Lipase/Acylhydrolase	GDSL esterase/lipase At2g04570 OS=Arabidopsis thaliana OX=3702 GN=At2g04570 PE=2 SV=1	GDSL esterase/lipase At2g04570-like [Asparagus officinalis]
c155650.graph_c0	48.69	7.1	0.000617643	-2.73008	down	Cellular Component: integral component of plasma membrane (GO:0005887);; Molecular Function: ammonium transmembrane transporter activity (GO:0008519);; Biological Process: organic cation transport (GO:0015695);; Biological Process: nitrogen utilization (GO:0019740);; Biological Process: ammonium transmembrane transport (GO:0072488);;	K03320|0|mus:103986370|K03320 ammonium transporter, Amt family | (RefSeq) ammonium transporter 3 member 1-like	Ammonium Transporter Family	Ammonium transporter 3 member 1 OS=Oryza sativa subsp. japonica OX=39947 GN=AMT3-1 PE=2 SV=1	PREDICTED: ammonium transporter 3 member 1-like [Musa acuminata subsp. malaccensis]
c155707.graph_c0	42.5067	180.97	0.000166334	1.95721	up	--	--	Glycine rich protein family	--	PREDICTED: glycine-rich protein-like [Elaeis guineensis]
c155717.graph_c0	2.23333	0	0.0176994	-3.55765	down	Cellular Component: integral component of membrane (GO:0016021);;	K19327|7.82686e-22|csv:101208393|K19327 anoctamin-10 | (RefSeq) anoctamin-like protein At1g73020	Calcium-activated chloride channel	Anoctamin-like protein Os01g0706700 OS=Oryza sativa subsp. japonica OX=39947 GN=Os01g0706700 PE=2 SV=1	response to osmotic stress-related protein [Rhizoctonia solani AG-1 IA]
c155723.graph_c1	0.0133333	0.606667	0.0157379	3.39021	up	--	--	Reverse transcriptase (RNA-dependent DNA polymerase)	Uncharacterized mitochondrial protein AtMg01250 OS=Arabidopsis thaliana OX=3702 GN=AtMg01250 PE=4 SV=1	PREDICTED: uncharacterized protein LOC108992559 [Juglans regia]
c155729.graph_c0	1.48667	0	0.000106769	-4.90313	down	Molecular Function: ubiquitin-protein transferase activity (GO:0004842);; Biological Process: protein ubiquitination (GO:0016567);; Molecular Function: ligase activity (GO:0016874);;	K10590|2.95965e-103|vra:106756049|K10590 E3 ubiquitin-protein ligase TRIP12 [EC:2.3.2.26] | (RefSeq) E3 ubiquitin-protein ligase UPL3	HECT-domain (ubiquitin-transferase)	E3 ubiquitin-protein ligase UPL3 OS=Arabidopsis thaliana OX=3702 GN=UPL3 PE=1 SV=1	E3 ubiquitin-protein ligase TRIP12 [Rhizoctonia solani]
c155733.graph_c0	1.59	10.9233	0.0189763	2.28554	up	Cellular Component: mitochondrion (GO:0005739);; Cellular Component: peroxisome (GO:0005777);; Biological Process: response to heat (GO:0009408);;	K13993|7.45166e-48|egu:105053192|K13993 HSP20 family protein | (RefSeq) 16.0 kDa heat shock protein, peroxisomal	Hsp20/alpha crystallin family	16.0 kDa heat shock protein, peroxisomal OS=Oryza sativa subsp. japonica OX=39947 GN=HSP16.0 PE=2 SV=1	16.0 kDa heat shock protein, peroxisomal [Asparagus officinalis]
c155771.graph_c0	5.48667	0	0.018994	-3.53815	down	Molecular Function: zinc ion binding (GO:0008270);;	K17987|1.30035e-18|sly:101268268|K17987 next to BRCA1 gene 1 protein | (RefSeq) protein NBR1 homolog	Zinc finger, ZZ type;; Ig-like domain from next to BRCA1 gene;; C1 domain	Protein NBR1 homolog OS=Arabidopsis thaliana OX=3702 GN=NBR1 PE=1 SV=1	ZZ-type zinc finger-containing protein P35G2,11c [Schizosaccharomyces pombe 972h-] [Rhizoctonia solani]
c155772.graph_c0	0.0766667	1.34667	0.0233464	2.99676	up	--	--	Reverse transcriptase (RNA-dependent DNA polymerase)	Uncharacterized mitochondrial protein AtMg01250 OS=Arabidopsis thaliana OX=3702 GN=AtMg01250 PE=4 SV=1	Uncharacterized protein TCM_011923 [Theobroma cacao]
c155803.graph_c0	30.53	8.13667	0.00964703	-2.06579	down	--	--	Protein of unknown function, DUF538	Uncharacterized protein At5g01610 OS=Arabidopsis thaliana OX=3702 GN=At5g01610 PE=1 SV=1	uncharacterized protein At5g01610 [Asparagus officinalis]
c155806.graph_c0	5.66667	2.14	0.0418212	-1.44878	down	--	--	--	--	uncharacterized protein LOC18431017 [Amborella trichopoda]
c155916.graph_c0	1.64	0	0.00774376	-3.81776	down	Molecular Function: NADPH-hemoprotein reductase activity (GO:0003958);; Molecular Function: iron ion binding (GO:0005506);; Molecular Function: zinc ion binding (GO:0008270);; Molecular Function: FMN binding (GO:0010181);; Molecular Function: heme binding (GO:0020037);; Biological Process: oxidation-reduction process (GO:0055114);; Molecular Function: aromatase activity (GO:0070330);;	K00327|1.50483e-56|ppp:PHYPADRAFT_120835|K00327 NADPH-ferrihemoprotein reductase [EC:1.6.2.4] | (RefSeq) hypothetical protein	FAD binding domain;; Flavodoxin;; Oxidoreductase NAD-binding domain	NADPH--cytochrome P450 reductase 1 OS=Arabidopsis thaliana OX=3702 GN=ATR1 PE=1 SV=1	hypothetical protein RSAG8_10270, partial [Rhizoctonia solani AG-8 WAC10335]
c155918.graph_c1	21.15	7.96	0.00251152	-1.49117	down	--	--	--	--	uncharacterized protein LOC109833499 [Asparagus officinalis]
c155946.graph_c0	4.29	0.0866667	0.0224123	-3.33591	down	--	--	Alpha/beta hydrolase family;; alpha/beta hydrolase fold;; Serine aminopeptidase, S33	--	uncharacterized protein RCO7_01913 [Rhynchosporium commune]
c156020.graph_c0	4.32667	0	8.0047e-07	-5.73332	down	--	--	--	--	hypothetical protein RSOL_380510 [Rhizoctonia solani AG-3 Rhs1AP]
c156041.graph_c0	1.55333	12.2667	0.000381569	2.64808	up	--	--	--	--	uncharacterized protein A4U43_C01F18170 [Asparagus officinalis]
c156041.graph_c1	6.01	16.27	0.014445	1.50054	up	Molecular Function: serine-type endopeptidase activity (GO:0004252);; Biological Process: proteolysis (GO:0006508);; Molecular Function: inositol-1,4,5-trisphosphate 3-kinase activity (GO:0008440);; Cellular Component: integral component of membrane (GO:0016021);; Biological Process: phosphorylation (GO:0016310);;	--	--	RHOMBOID-like protein 9, chloroplastic OS=Arabidopsis thaliana OX=3702 GN=RBL9 PE=2 SV=1	RHOMBOID-like protein 9, chloroplastic isoform X3 [Asparagus officinalis]
c156052.graph_c0	37.26	11.9567	0.0448987	-1.91162	down	--	--	--	--	protein AUXIN-REGULATED GENE INVOLVED IN ORGAN SIZE-like [Asparagus officinalis]
c156078.graph_c0	1.93	0	0.000335498	-4.62026	down	Cellular Component: integral component of membrane (GO:0016021);;	--	--	--	hypothetical protein RSOLAG22IIIB_10471 [Rhizoctonia solani]
c156088.graph_c1	0.273333	7.13	6.01284e-06	4.00948	up	--	--	--	--	uncharacterized protein LOC109848771 isoform X1 [Asparagus officinalis]
c156091.graph_c0	0	2.77667	0.0233464	3.41826	up	--	--	--	--	hypothetical protein PIIN_05511 [Serendipita indica DSM 11827]
c156094.graph_c0	3.62	0	1.1273e-05	-5.29643	down	Cellular Component: plasma membrane (GO:0005886);; Biological Process: carbohydrate metabolic process (GO:0005975);; Cellular Component: integral component of membrane (GO:0016021);; Molecular Function: transferase activity (GO:0016740);; Molecular Function: hydrolase activity (GO:0016787);; Cellular Component: anchored component of membrane (GO:0031225);;	--	Glucanosyltransferase;; X8 domain	--	hypothetical protein RSAG8_07135, partial [Rhizoctonia solani AG-8 WAC10335]
c156104.graph_c0	1.88333	0	0.000175403	-4.75732	down	--	--	--	--	hypothetical protein RSOLAG22IIIB_11294 [Rhizoctonia solani]
c156169.graph_c0	3.57	0	1.51201e-08	-6.20365	down	Molecular Function: RNA polymerase II transcription factor activity, sequence-specific DNA binding (GO:0000981);; Cellular Component: nucleus (GO:0005634);; Biological Process: regulation of transcription from RNA polymerase II promoter (GO:0006357);; Molecular Function: zinc ion binding (GO:0008270);;	--	Fungal Zn(2)-Cys(6) binuclear cluster domain	--	fungal zn(2)-cys(6) binuclear cluster domain protein [Rhizoctonia solani AG-3 Rhs1AP]
c156184.graph_c1	105.54	321.903	0.0045325	1.51229	up	--	--	Protein of unknown function (DUF1645)	--	PREDICTED: uncharacterized protein LOC105056284 [Elaeis guineensis]
c156204.graph_c1	0.85	0.02	0.0245909	-3.29217	down	--	--	Zinc knuckle	--	uncharacterized protein LOC109847261 [Asparagus officinalis]
c156216.graph_c0	0.703333	5.78	0.00719032	2.59195	up	--	--	--	--	uncharacterized protein A4U43_C06F7330 [Asparagus officinalis]
c156223.graph_c0	1.24667	11.9267	2.52047e-07	2.97174	up	Molecular Function: ferredoxin-NADP+ reductase activity (GO:0004324);; Biological Process: oxidation-reduction process (GO:0055114);;	K02641|0|gra:105768913|K02641 ferredoxin--NADP+ reductase [EC:1.18.1.2] | (RefSeq) ferredoxin--NADP reductase, leaf isozyme, chloroplastic	Oxidoreductase NAD-binding domain	Ferredoxin--NADP reductase, leaf isozyme, chloroplastic OS=Pisum sativum OX=3888 GN=PETH PE=1 SV=1	ferredoxin--NADP reductase, leaf isozyme, chloroplastic-like [Asparagus officinalis]
c156262.graph_c0	0	2.12667	8.16773e-05	4.82356	up	Molecular Function: peptidase activity (GO:0008233);;	--	Lysine-specific metallo-endopeptidase	--	related to deuterolysin M35 metalloprotease-Laccaria bicolor [Serendipita indica DSM 11827]
c156273.graph_c0	0	1.37	0.00141843	4.20715	up	--	--	--	--	uncharacterized protein LOC109821524 [Asparagus officinalis]
c156314.graph_c0	47.05	17.1867	0.0234093	-1.45382	down	--	--	--	--	uncharacterized protein LOC109832114 [Asparagus officinalis]
c156319.graph_c0	9.12	26.3	0.00998576	1.3196	up	Cellular Component: membrane (GO:0016020);;	--	--	Protein ROOT HAIR DEFECTIVE 3 OS=Oryza sativa subsp. japonica OX=39947 GN=RHD3 PE=2 SV=1	PREDICTED: protein ROOT HAIR DEFECTIVE 3-like [Phoenix dactylifera]
c156349.graph_c0	0	1.52333	2.42113e-06	5.41476	up	--	--	--	--	hypothetical protein PIIN_07793 [Serendipita indica DSM 11827]
c156350.graph_c0	13.0833	45.4433	0.00357163	1.59678	up	Biological Process: flavonoid biosynthetic process (GO:0009813);; Cellular Component: intracellular membrane-bounded organelle (GO:0043231);; Biological Process: flavonoid glucuronidation (GO:0052696);; Molecular Function: quercetin 3-O-glucosyltransferase activity (GO:0080043);; Molecular Function: quercetin 7-O-glucosyltransferase activity (GO:0080044);;	--	--	7-deoxyloganetin glucosyltransferase OS=Gardenia jasminoides OX=114476 GN=UGT85A24 PE=1 SV=1	PREDICTED: 7-deoxyloganetin glucosyltransferase-like [Juglans regia]
c156363.graph_c0	48.98	11.78	0.00466562	-2.04388	down	Cellular Component: integral component of membrane (GO:0016021);;	--	Domain of unknown function (DUF3511)	--	uncharacterized protein LOC100277630 [Zea mays]
c156453.graph_c0	0.873333	0.05	0.0394319	-2.93724	down	Molecular Function: glutamate-ammonia ligase activity (GO:0004356);; Molecular Function: ATP binding (GO:0005524);; Biological Process: glutamine biosynthetic process (GO:0006542);;	K01915|5.90677e-148|bna:106423699|K01915 glutamine synthetase [EC:6.3.1.2] | (RefSeq) GLN1.4; glutamine synthetase cytosolic isozyme 1-4-like	Glutamine synthetase, catalytic domain;; Glutamine synthetase, beta-Grasp domain	Glutamine synthetase root isozyme 3 OS=Zea mays OX=4577 GN=GLN4 PE=1 SV=1	glutamine synthetase [Verruconis gallopava]
c156560.graph_c0	1.32333	0	0.00198653	-4.16963	down	Cellular Component: integral component of membrane (GO:0016021);; Molecular Function: carboxy-lyase activity (GO:0016831);; Biological Process: carboxylic acid metabolic process (GO:0019752);; Molecular Function: pyridoxal phosphate binding (GO:0030170);;	--	--	--	pyridoxal-dependent decarboxylase domain protein [Rhizoctonia solani 123E]
c156579.graph_c0	133.287	51.7933	6.49777e-08	-1.29734	down	--	--	PAR1 protein;; PAR1 protein	--	uncharacterized protein A4U43_C07F540 [Asparagus officinalis]
c156604.graph_c0	5.42333	0	8.66278e-05	-4.93536	down	Molecular Function: protein serine/threonine kinase activity (GO:0004674);; Molecular Function: ATP binding (GO:0005524);; Biological Process: protein phosphorylation (GO:0006468);;	K02218|1.20281e-115|ppp:PHYPADRAFT_141762|K02218 casein kinase 1 [EC:2.7.11.1] | (RefSeq) hypothetical protein	Protein kinase domain;; Protein tyrosine kinase	Casein kinase 1-like protein 12 OS=Arabidopsis thaliana OX=3702 GN=CKL12 PE=2 SV=1	casein kinase I [Rhizoctonia solani AG-3 Rhs1AP]
c156604.graph_c1	4.87	0	0.00569562	-3.91079	down	Molecular Function: protein serine/threonine kinase activity (GO:0004674);; Molecular Function: ATP binding (GO:0005524);; Biological Process: protein phosphorylation (GO:0006468);;	--	--	--	hypothetical protein RSAG8_13830, partial [Rhizoctonia solani AG-8 WAC10335]
c156607.graph_c0	1.66	0	0.000574078	-4.52104	down	Molecular Function: phosphorelay sensor kinase activity (GO:0000155);; Biological Process: phosphorelay signal transduction system (GO:0000160);; Cellular Component: intracellular (GO:0005622);; Cellular Component: integral component of membrane (GO:0016021);; Biological Process: signal transduction by protein phosphorylation (GO:0023014);;	--	Histidine kinase-, DNA gyrase B-, and HSP90-like ATPase;; Response regulator receiver domain;; His Kinase A (phospho-acceptor) domain;; HAMP domain	Histidine kinase 2 OS=Arabidopsis thaliana OX=3702 GN=AHK2 PE=1 SV=1	Hybrid signal transduction histidine kinase J [Rhizoctonia solani AG-1 IB]
c156639.graph_c0	0	4.4	1.35543e-08	6.06234	up	Molecular Function: transferase activity (GO:0016740);;	K19861|3.21719e-160|cmo:103501099|K19861 benzyl alcohol O-benzoyltransferase [EC:2.3.1.196 2.3.1.232] | (RefSeq) AAT3; benzyl alcohol O-benzoyltransferase-like	Transferase family	Benzyl alcohol O-benzoyltransferase OS=Nicotiana tabacum OX=4097 GN=HSR201 PE=1 SV=1	benzyl alcohol O-benzoyltransferase-like [Cucumis melo]
c156655.graph_c0	2.98667	9.50667	0.0307057	1.56086	up	--	--	--	--	chromodomain-helicase-DNA-binding protein 4 [Apostasia shenzhenica]
c156692.graph_c0	49.5433	25.5133	0.0363286	-1.09034	down	Cellular Component: integral component of membrane (GO:0016021);;	--	--	Hypersensitive-induced response protein 1 OS=Oryza sativa subsp. japonica OX=39947 GN=HIR1 PE=1 SV=1	hypersensitive-induced response protein 1-like [Asparagus officinalis]
c156696.graph_c0	1.82	0.0566667	4.63436e-12	-4.69213	down	--	--	--	--	PREDICTED: uncharacterized protein LOC107434158 isoform X1 [Ziziphus jujuba]
c156697.graph_c0	2.16	0.34	0.0318607	-2.31567	down	--	--	--	--	uncharacterized protein LOC109822806 [Asparagus officinalis]
c156739.graph_c0	136.117	17.0267	0.000487484	-2.88347	down	--	--	C1 domain	--	uncharacterized protein LOC109829878 isoform X1 [Asparagus officinalis]
c156762.graph_c1	26.04	76.53	0.030361	1.42682	up	Cellular Component: chromatin (GO:0000785);; Molecular Function: chromatin binding (GO:0003682);; Cellular Component: nucleus (GO:0005634);; Cellular Component: cytosol (GO:0005829);; Biological Process: signal transduction (GO:0007165);; Biological Process: entrainment of circadian clock (GO:0009649);; Molecular Function: photoreceptor activity (GO:0009881);; Biological Process: response to UV-B…	--	Regulator of chromosome condensation (RCC1) repeat;; Regulator of chromosome condensation (RCC1) repeat;; Regulator of chromosome condensation (RCC1) repeat;; Regulator of chromosome condensation (RCC1) repeat	Ultraviolet-B receptor UVR8 OS=Arabidopsis thaliana OX=3702 GN=UVR8 PE=1 SV=1	Regulator of chromosome condensation [Trema orientalis]
c156800.graph_c0	61.9533	29.65	0.0152703	-1.16349	down	Biological Process: response to stress (GO:0006950);; Molecular Function: hydrolase activity (GO:0016787);;	--	Universal stress protein family	Universal stress protein A-like protein OS=Arabidopsis thaliana OX=3702 GN=At3g01520 PE=1 SV=2	universal stress protein PHOS34-like [Asparagus officinalis]
c156823.graph_c1	2.38667	0	0.0366685	-3.23635	down	--	--	--	--	PREDICTED: uncharacterized protein LOC109175269 [Ipomoea nil]
c156825.graph_c0	61.5167	21.95	0.0280916	-1.61551	down	Biological Process: phenylpropanoid biosynthetic process (GO:0009699);; Molecular Function: guiding stereospecific synthesis activity (GO:0042349);;	--	Dirigent-like protein	Dirigent protein 19 OS=Arabidopsis thaliana OX=3702 GN=DIR19 PE=2 SV=1	PREDICTED: dirigent protein 22-like [Juglans regia]
c156835.graph_c0	10.8233	1.34667	3.69082e-08	-3.02379	down	Biological Process: flavonoid metabolic process (GO:0009812);; Molecular Function: UDP-glucosyltransferase activity (GO:0035251);;	--	UDP-glucoronosyl and UDP-glucosyl transferase	UDP-glucose:2-hydroxyflavanone C-glucosyltransferase OS=Oryza sativa subsp. indica OX=39946 GN=CGT PE=1 SV=1	PREDICTED: UDP-glucose:2-hydroxyflavanone C-glucosyltransferase-like [Elaeis guineensis]
c156880.graph_c0	3.35	0	0.000457145	-4.58109	down	Molecular Function: magnesium ion binding (GO:0000287);; Molecular Function: phosphoglucomutase activity (GO:0004614);; Biological Process: carbohydrate metabolic process (GO:0005975);;	K01835|0|ppp:PHYPADRAFT_107844|K01835 phosphoglucomutase [EC:5.4.2.2] | (RefSeq) hypothetical protein	Phosphoglucomutase/phosphomannomutase, alpha/beta/alpha domain I;; Phosphoglucomutase/phosphomannomutase, alpha/beta/alpha domain III;; Phosphoglucomutase/phosphomannomutase, alpha/beta/alpha domain II;; Phosphoglucomutase/phosphomannomutase, C-terminal domain	Phosphoglucomutase, chloroplastic OS=Arabidopsis thaliana OX=3702 GN=PGMP PE=1 SV=2	phosphoglucomutase [Rhizoctonia solani]
c156889.graph_c0	8.51333	21.2767	0.0411491	1.21728	up	--	--	--	Light-harvesting complex-like protein 3 isotype 1, chloroplastic OS=Arabidopsis thaliana OX=3702 GN=LIL3.1 PE=1 SV=1	light-harvesting complex-like protein 3 isotype 1, chloroplastic [Asparagus officinalis]
c156928.graph_c0	2.37667	0.186667	0.0082828	-2.98653	down	--	--	--	--	NAC domain-containing protein 78-like [Asparagus officinalis]
c156931.graph_c0	79.4867	7.35667	0.000155095	-3.08584	down	Cellular Component: extracellular region (GO:0005576);;	K13449|5.53218e-84|egu:105060073|K13449 pathogenesis-related protein 1 | (RefSeq) pathogenesis-related protein PRB1-3-like	Cysteine-rich secretory protein family	Pathogenesis-related protein 1 OS=Hordeum vulgare OX=4513 PE=2 SV=1	PREDICTED: pathogenesis-related protein PRB1-3-like [Elaeis guineensis]
c156978.graph_c1	1.29	0	0.0162186	-3.57384	down	Molecular Function: phosphorelay sensor kinase activity (GO:0000155);; Biological Process: phosphorelay signal transduction system (GO:0000160);; Cellular Component: intracellular (GO:0005622);; Biological Process: regulation of transcription, DNA-templated (GO:0006355);; Biological Process: detection of visible light (GO:0009584);; Molecular Function: photoreceptor activity (GO:0009881);; Biolog…	--	PAS fold	--	phytochrome-like histidine kinase, putative [Rhizoctonia solani AG-3 Rhs1AP]
c156978.graph_c3	1.59	0	0.0104637	-3.72935	down	Molecular Function: phosphorelay sensor kinase activity (GO:0000155);; Biological Process: phosphorelay signal transduction system (GO:0000160);; Cellular Component: intracellular (GO:0005622);; Biological Process: regulation of transcription, DNA-templated (GO:0006355);; Biological Process: detection of visible light (GO:0009584);; Molecular Function: photoreceptor activity (GO:0009881);; Biolog…	--	Histidine kinase-, DNA gyrase B-, and HSP90-like ATPase;; Response regulator receiver domain;; Phytochrome region;; His Kinase A (phospho-acceptor) domain	Histidine kinase 1 OS=Arabidopsis thaliana OX=3702 GN=AHK1 PE=1 SV=2	Cyanobacterial phytochrome B OS=Nostoc sp, (strain PCC 7120 / UTEX 2576) GN=bphB PE=3 SV=1 [Rhizoctonia solani AG-1 IB]
c156985.graph_c0	5.16333	0.11	0.00507172	-3.68638	down	Biological Process: regulation of transcription, DNA-templated (GO:0006355);; Molecular Function: metal ion binding (GO:0046872);;	--	Fungal Zn(2)-Cys(6) binuclear cluster domain	--	hypothetical protein RSOLAG1IB_04694 [Rhizoctonia solani AG-1 IB]
c157007.graph_c0	23.0667	9.22	0.00912107	-1.31606	down	--	--	DnaJ domain	Chaperone protein dnaJ 11, chloroplastic OS=Arabidopsis thaliana OX=3702 GN=ATJ11 PE=1 SV=2	PREDICTED: chaperone protein dnaJ 11, chloroplastic [Beta vulgaris subsp. vulgaris]
c157010.graph_c0	5.27333	0	7.27051e-08	-6.01746	down	Molecular Function: RNA polymerase II transcription factor activity, sequence-specific DNA binding (GO:0000981);; Cellular Component: nucleus (GO:0005634);; Biological Process: regulation of transcription from RNA polymerase II promoter (GO:0006357);; Molecular Function: zinc ion binding (GO:0008270);;	--	Fungal Zn(2)-Cys(6) binuclear cluster domain	--	hypothetical protein RSOLAG22IIIB_02917 [Rhizoctonia solani]
c157019.graph_c0	3.99667	0	2.54986e-07	-5.77956	down	Molecular Function: RNA polymerase II transcription factor activity, sequence-specific DNA binding (GO:0000981);; Molecular Function: hydrolase activity, hydrolyzing O-glycosyl compounds (GO:0004553);; Cellular Component: nucleus (GO:0005634);; Biological Process: carbohydrate metabolic process (GO:0005975);; Biological Process: regulation of transcription from RNA polymerase II promoter (GO:0006…	--	Fungal Zn(2)-Cys(6) binuclear cluster domain	--	hypothetical protein RSOLAG1IB_06848 [Rhizoctonia solani AG-1 IB]
c157143.graph_c1	1.34667	0	0.0118182	-3.67967	down	Molecular Function: hydrolase activity, hydrolyzing O-glycosyl compounds (GO:0004553);; Molecular Function: structural molecule activity (GO:0005198);; Biological Process: carbohydrate metabolic process (GO:0005975);; Biological Process: iron-sulfur cluster assembly (GO:0016226);; Molecular Function: iron-sulfur cluster binding (GO:0051536);;	K05991|1.80979e-08|csl:COCSUDRAFT_68001|K05991 endoglycosylceramidase [EC:3.2.1.123] | (RefSeq) glycoside hydrolase	Cellulase (glycosyl hydrolase family 5)	--	putative glycosyl hydrolase YIR007W OS=Saccharomyces cerevisiae (strain ATCC 204508 / S288c) GN=YIR007W PE=1 SV=1 [Rhizoctonia solani AG-1 IB]
c157146.graph_c0	0.166667	3.65333	0.00105796	3.38215	up	--	--	Viral movement protein (MP)	--	hypothetical protein AXF42_Ash008418 [Apostasia shenzhenica]
c157149.graph_c0	7.65667	1.21	6.3806e-05	-2.60709	down	--	K13065|2.26118e-78|pda:103712513|K13065 shikimate O-hydroxycinnamoyltransferase [EC:2.3.1.133] | (RefSeq) salutaridinol 7-O-acetyltransferase-like	Transferase family	BAHD acyltransferase At5g47980 OS=Arabidopsis thaliana OX=3702 GN=BAHD1 PE=2 SV=1	uncharacterized protein A4U43_C04F5800 [Asparagus officinalis]
c157152.graph_c0	0	0.883333	0.0251489	3.37779	up	Molecular Function: transferase activity (GO:0016740);; Biological Process: carboxylic acid metabolic process (GO:0019752);; Biological Process: organonitrogen compound metabolic process (GO:1901564);;	K00600|1.72645e-72|mus:103987126|K00600 glycine hydroxymethyltransferase [EC:2.1.2.1] | (RefSeq) serine hydroxymethyltransferase 4	Serine hydroxymethyltransferase	Serine hydroxymethyltransferase 4 OS=Arabidopsis thaliana OX=3702 GN=SHM4 PE=1 SV=1	Serine hydroxymethyltransferase 4 [Ananas comosus]
c157161.graph_c1	5.13667	1.37667	0.0358061	-1.85977	down	--	K07442|2.68204e-84|pda:103695998|K07442 tRNA (adenine57-N1/adenine58-N1)-methyltransferase catalytic subunit [EC:2.1.1.219 2.1.1.220] | (RefSeq) tRNA (adenine(58)-N(1))-methyltransferase catalytic subunit TRMT61A	tRNA methyltransferase complex GCD14 subunit	--	tRNA (adenine(58)-N(1))-methyltransferase catalytic subunit TRMT61A-like [Asparagus officinalis]
c157164.graph_c0	48.19	1.19	1.79382e-12	-4.98088	down	Molecular Function: zinc ion binding (GO:0008270);; Cellular Component: integral component of membrane (GO:0016021);;	--	Ring finger domain;; RING-like zinc finger;; RING-H2 zinc finger domain;; Zinc finger, C3HC4 type (RING finger);; Zinc finger, C3HC4 type (RING finger)	RING-H2 finger protein ATL60 OS=Arabidopsis thaliana OX=3702 GN=ATL60 PE=2 SV=1	RING-H2 finger protein ATL60-like [Asparagus officinalis]
c157172.graph_c0	11.29	36.08	0.0108514	1.46448	up	--	--	--	--	PREDICTED: probable WRKY transcription factor 54 [Elaeis guineensis]
c157176.graph_c2	2.59333	0	4.37872e-05	-5.06196	down	Biological Process: transcription, RNA-templated (GO:0001172);; Molecular Function: DNA binding (GO:0003677);; Molecular Function: DNA-directed 5'-3' RNA polymerase activity (GO:0003899);; Cellular Component: DNA-directed RNA polymerase II, core complex (GO:0005665);; Cellular Component: cytosol (GO:0005829);; Biological Process: transcription from RNA polymerase II promoter (GO:0006366);; Cellul…	K03006|0|brp:103873389|K03006 DNA-directed RNA polymerase II subunit RPB1 [EC:2.7.7.6] | (RefSeq) DNA-directed RNA polymerase II subunit 1	RNA polymerase Rpb1, domain 5;; RNA polymerase Rpb1, domain 6;; RNA polymerase Rpb1, domain 7;; RNA polymerase Rpb1 C-terminal repeat	DNA-directed RNA polymerase II subunit 1 OS=Arabidopsis thaliana OX=3702 GN=NRPB1 PE=1 SV=3	DNA-directed RNA polymerase II subunit A [Rhizoctonia solani]
c157227.graph_c0	0.06	68.7733	8.15999e-26	8.22604	up	Molecular Function: monooxygenase activity (GO:0004497);; Cellular Component: chloroplast (GO:0009507);; Biological Process: photorespiration (GO:0009853);; Molecular Function: ribulose-bisphosphate carboxylase activity (GO:0016984);; Biological Process: reductive pentose-phosphate cycle (GO:0019253);; Biological Process: oxidation-reduction process (GO:0055114);;	K01602|1.99552e-98|egu:105041203|K01602 ribulose-bisphosphate carboxylase small chain [EC:4.1.1.39] | (RefSeq) ribulose bisphosphate carboxylase small chain, chloroplastic	Ribulose bisphosphate carboxylase, small chain;; Ribulose-1,5-bisphosphate carboxylase small subunit	Ribulose bisphosphate carboxylase small chain, chloroplastic OS=Musa acuminata OX=4641 GN=RBCS1 PE=2 SV=1	PREDICTED: ribulose bisphosphate carboxylase small chain, chloroplastic [Elaeis guineensis]
c157267.graph_c1	1.45667	0	0.00333755	-4.06814	down	Biological Process: formation of translation preinitiation complex (GO:0001731);; Molecular Function: translation initiation factor activity (GO:0003743);; Cellular Component: eukaryotic translation initiation factor 3 complex (GO:0005852);; Biological Process: regulation of translational initiation (GO:0006446);; Cellular Component: eukaryotic 43S preinitiation complex (GO:0016282);; Cellular Co…	K03254|5.1763e-43|sita:101775289|K03254 translation initiation factor 3 subunit A | (RefSeq) eukaryotic translation initiation factor 3 subunit A	--	Eukaryotic translation initiation factor 3 subunit A OS=Zea mays OX=4577 GN=TIF3A1 PE=2 SV=1	Eukaryotic translation initiation factor 3 subunit A OS=Ustilago maydis (strain 521 / FGSC 9021) GN=TIF32 PE=3 SV=2 [Rhizoctonia solani AG-1 IB]
c157303.graph_c3	0.0466667	1.14667	0.0395167	2.97123	up	--	--	Reverse transcriptase (RNA-dependent DNA polymerase)	Putative ribonuclease H protein At1g65750 OS=Arabidopsis thaliana OX=3702 GN=At1g65750 PE=3 SV=1	uncharacterized protein LOC112101466 [Citrus clementina]
c157324.graph_c1	12.1567	3.43667	0.00152703	-2.11173	down	Biological Process: amino acid transmembrane transport (GO:0003333);; Molecular Function: amino acid transmembrane transporter activity (GO:0015171);; Cellular Component: integral component of membrane (GO:0016021);;	--	--	Lysine histidine transporter-like 8 OS=Arabidopsis thaliana OX=3702 GN=AATL1 PE=1 SV=1	lysine histidine transporter-like 8 isoform X2 [Asparagus officinalis]
c157338.graph_c0	0.0433333	3.63333	1.81016e-05	4.49427	up	Molecular Function: iron ion binding (GO:0005506);; Cellular Component: integral component of membrane (GO:0016021);;	--	--	--	uncharacterized protein LOC109822183 [Asparagus officinalis]
c157377.graph_c0	0.983333	0	0.0329147	-3.30045	down	Molecular Function: actin binding (GO:0003779);; Molecular Function: monooxygenase activity (GO:0004497);; Molecular Function: Rho guanyl-nucleotide exchange factor activity (GO:0005089);; Molecular Function: iron ion binding (GO:0005506);; Molecular Function: calcium ion binding (GO:0005509);; Biological Process: endocytosis (GO:0006897);; Molecular Function: oxidoreductase activity, acting on p…	--	WH2 motif	--	Actin cytoskeleton-regulatory complex protein pan1 [Schizosaccharomyces pombe 972h-] [Rhizoctonia solani]
c157378.graph_c0	12.85	4.37667	0.00726921	-1.64066	down	Cellular Component: membrane (GO:0016020);;	--	Protein of unknown function (DUF1195)	--	uncharacterized protein LOC109833114 [Asparagus officinalis]
c157405.graph_c0	12.8533	30.2467	0.0247477	1.16823	up	Molecular Function: nucleotide binding (GO:0000166);; Molecular Function: nucleic acid binding (GO:0003676);; Molecular Function: zinc ion binding (GO:0008270);;	K12896|1.5078e-24|nnu:104593238|K12896 splicing factor, arginine/serine-rich 7 | (RefSeq) serine/arginine-rich splicing factor RSZ21A-like	RNA recognition motif. (a.k.a. RRM, RBD, or RNP domain)	Serine/arginine-rich splicing factor RSZ22 OS=Arabidopsis thaliana OX=3702 GN=RSZ22 PE=1 SV=1	serine/arginine-rich splicing factor 7-like isoform X1 [Asparagus officinalis]
c157442.graph_c0	6.03667	0.29	0.00167197	-3.48195	down	--	--	PAR1 protein	--	uncharacterized protein LOC109849443 [Asparagus officinalis]
c157484.graph_c0	7.69333	74.7333	2.27623e-10	3.02758	up	Cellular Component: plastid (GO:0009536);; Cellular Component: photosystem I reaction center (GO:0009538);; Biological Process: photosynthesis (GO:0015979);;	K02693|9.12797e-33|bdi:100824270|K02693 photosystem I subunit IV | (RefSeq) photosystem I reaction center subunit IV, chloroplastic	Photosystem I reaction centre subunit IV / PsaE	Photosystem I reaction center subunit IV, chloroplastic OS=Hordeum vulgare OX=4513 GN=PSAE PE=1 SV=2	PREDICTED: photosystem I reaction center subunit IV, chloroplastic [Brachypodium distachyon]
c157530.graph_c0	3.85333	12.1767	0.00383709	1.49601	up	Molecular Function: ATP binding (GO:0005524);; Cellular Component: chloroplast thylakoid membrane (GO:0009535);; Molecular Function: hydrogen ion transmembrane transporter activity (GO:0015078);; Biological Process: ATP synthesis coupled proton transport (GO:0015986);; Cellular Component: integral component of membrane (GO:0016021);; Cellular Component: proton-transporting ATP synthase complex, c…	K02109|4.521e-67|aip:107612697|K02109 F-type H+-transporting ATPase subunit b | (RefSeq) ATP synthase subunit b', chloroplastic	ATP synthase B/B' CF(0)	ATP synthase subunit b&apos;, chloroplastic OS=Spinacia oleracea OX=3562 GN=ATPG PE=1 SV=2	ATP synthase subunit b&apos;, chloroplastic [Arachis duranensis]
c157537.graph_c0	43.33	3.27333	0.00105513	-3.308	down	--	--	Plastocyanin-like domain	Cucumber peeling cupredoxin OS=Cucumis sativus OX=3659 PE=1 SV=3	PREDICTED: probable GPI-anchored adhesin-like protein PGA18 [Gossypium raimondii]
c157553.graph_c0	4.93667	21.6167	4.77603e-06	2.08228	up	Molecular Function: catalytic activity (GO:0003824);;	K00700|5.96182e-54|egu:105058934|K00700 1,4-alpha-glucan branching enzyme [EC:2.4.1.18] | (RefSeq) 1,4-alpha-glucan-branching enzyme 1, chloroplastic/amyloplastic	--	1,4-alpha-glucan-branching enzyme 1, chloroplastic/amyloplastic OS=Pisum sativum OX=3888 GN=SBEI PE=1 SV=1	1,4-alpha-glucan-branching enzyme 2-2, chloroplastic/amyloplastic-like isoform X1 [Asparagus officinalis]
c157585.graph_c0	9.63333	3.51333	9.33638e-05	-1.52911	down	--	--	Domain of unknown function (DUF4539)	--	uncharacterized protein C17orf53 [Asparagus officinalis]
c157590.graph_c0	2.87667	25.38	3.08067e-08	2.87041	up	--	--	SOUL heme-binding protein	--	PREDICTED: heme-binding protein 2 [Elaeis guineensis]
c157626.graph_c1	26.6333	8.95	0.000413464	-1.63951	down	Molecular Function: zinc ion binding (GO:0008270);; Molecular Function: oxidoreductase activity (GO:0016491);; Biological Process: oxidation-reduction process (GO:0055114);;	K00083|0|adu:107480464|K00083 cinnamyl-alcohol dehydrogenase [EC:1.1.1.195] | (RefSeq) probable cinnamyl alcohol dehydrogenase 1	Alcohol dehydrogenase GroES-like domain;; Zinc-binding dehydrogenase;; D-isomer specific 2-hydroxyacid dehydrogenase, NAD binding domain	Probable cinnamyl alcohol dehydrogenase 1 OS=Oryza sativa subsp. japonica OX=39947 GN=CAD1 PE=2 SV=1	probable cinnamyl alcohol dehydrogenase 1 [Asparagus officinalis]
c157636.graph_c0	1.55	0	0.0358061	-3.27146	down	Biological Process: regulation of mitotic recombination (GO:0000019);; Biological Process: chromatin silencing at rDNA (GO:0000183);; Molecular Function: DNA binding (GO:0003677);; Molecular Function: DNA topoisomerase type I activity (GO:0003917);; Molecular Function: DNA topoisomerase type II (ATP-hydrolyzing) activity (GO:0003918);; Cellular Component: nucleolus (GO:0005730);; Cellular Compone…	K03163|6.56281e-178|pxb:103942414|K03163 DNA topoisomerase I [EC:5.99.1.2] | (RefSeq) DNA topoisomerase 1-like	Eukaryotic DNA topoisomerase I, catalytic core;; Eukaryotic DNA topoisomerase I, DNA binding fragment;; C-terminal topoisomerase domain	DNA topoisomerase 1 beta OS=Arabidopsis thaliana OX=3702 GN=TOP1B PE=1 SV=1	DNA topoisomerase I [Rhizoctonia solani]
c157668.graph_c0	12.07	1.26333	0.011939	-2.80747	down	Biological Process: amino acid transmembrane transport (GO:0003333);; Cellular Component: plasma membrane (GO:0005886);; Molecular Function: amino acid transmembrane transporter activity (GO:0015171);; Cellular Component: integral component of membrane (GO:0016021);;	--	Transmembrane amino acid transporter protein;; Tryptophan/tyrosine permease family	Probable amino acid permease 7 OS=Arabidopsis thaliana OX=3702 GN=AAP7 PE=2 SV=1	probable amino acid permease 7 [Asparagus officinalis]
c157680.graph_c1	0	0.493333	0.0476436	3.11299	up	Molecular Function: DNA binding (GO:0003677);; Biological Process: DNA recombination (GO:0006310);;	--	Reverse transcriptase (RNA-dependent DNA polymerase);; Reverse transcriptase (RNA-dependent DNA polymerase)	Retrovirus-related Pol polyprotein from transposon TNT 1-94 OS=Nicotiana tabacum OX=4097 PE=2 SV=1	hypothetical protein TSUD_408340 [Trifolium subterraneum]
c157692.graph_c0	11.5667	3.48	0.00591305	-1.98722	down	--	--	--	--	uncharacterized protein LOC109840611 [Asparagus officinalis]
c157705.graph_c0	5.48333	2.13	0.00178142	-1.46018	down	Molecular Function: hydrolase activity (GO:0016787);;	--	Alpha/beta hydrolase family;; alpha/beta hydrolase fold;; Serine aminopeptidase, S33	Putative methylesterase 11, chloroplastic OS=Arabidopsis thaliana OX=3702 GN=MES11 PE=2 SV=1	putative methylesterase 11, chloroplastic [Asparagus officinalis]
c157707.graph_c0	8.38667	2.38333	0.00462932	-1.83017	down	Molecular Function: SNAP receptor activity (GO:0005484);; Cellular Component: intracellular (GO:0005622);; Biological Process: intracellular protein transport (GO:0006886);; Cellular Component: integral component of membrane (GO:0016021);; Biological Process: vesicle-mediated transport (GO:0016192);; Biological Process: membrane fusion (GO:0061025);;	K08486|3.22662e-109|pda:103719700|K08486 syntaxin 1B/2/3 | (RefSeq) syntaxin-132-like	Syntaxin	Syntaxin-132 OS=Arabidopsis thaliana OX=3702 GN=SYP132 PE=1 SV=1	hypothetical protein [Apostasia odorata]
c157716.graph_c0	31.88	3.55333	1.22947e-17	-3.19472	down	Molecular Function: monooxygenase activity (GO:0004497);; Biological Process: oxidation-reduction process (GO:0055114);;	--	Flavin-binding monooxygenase-like;; Pyridine nucleotide-disulphide oxidoreductase;; FAD dependent oxidoreductase;; NAD(P)-binding Rossmann-like domain;; Pyridine nucleotide-disulphide oxidoreductase;; Pyridine nucleotide-disulphide oxidoreductase;; Flavin containing amine oxidoreductase;; L-lysine 6-monooxygenase (NADPH-requiring);; FAD-NAD(P)-binding;; FAD binding domain	Flavin-containing monooxygenase FMO GS-OX-like 3 OS=Arabidopsis thaliana OX=3702 GN=At1g62620 PE=2 SV=2	flavin-containing monooxygenase FMO GS-OX5-like isoform X1 [Asparagus officinalis]
c157740.graph_c1	17.17	186.837	0.000345803	3.08564	up	--	--	--	BURP domain-containing protein 3 OS=Oryza sativa subsp. japonica OX=39947 GN=BURP3 PE=2 SV=1	BURP domain-containing protein 3 isoform X1 [Asparagus officinalis]
c157761.graph_c0	26.1733	6.21	0.00388455	-2.11265	down	--	--	Universal stress protein family	--	universal stress protein PHOS32-like [Asparagus officinalis]
c157848.graph_c0	1.43	0	0.000289492	-4.65956	down	Molecular Function: oxoglutarate dehydrogenase (succinyl-transferring) activity (GO:0004591);; Biological Process: tricarboxylic acid cycle (GO:0006099);; Molecular Function: thiamine pyrophosphate binding (GO:0030976);;	K00164|0|sly:101264112|K00164 2-oxoglutarate dehydrogenase E1 component [EC:1.2.4.2] | (RefSeq) 2-oxoglutarate dehydrogenase, mitochondrial-like	Transketolase, pyrimidine binding domain;; Dehydrogenase E1 component;; 2-oxoglutarate dehydrogenase C-terminal;; 2-oxoglutarate dehydrogenase N-terminus	--	2-oxoglutarate dehydrogenase E1 component [Rhizoctonia solani AG-1 IA]
c157877.graph_c0	1.48	8.57333	0.0495584	2.35352	up	--	--	--	--	Asp_protease_2 domain-containing protein, partial [Cephalotus follicularis]
c157901.graph_c0	4.72667	0	0.000117226	-4.90861	down	--	--	Glycosyl transferases group 1;; Glycosyl transferases group 1;; Glycosyl transferases group 1	--	trehalose synthase [Rhizoctonia solani 123E]
c157910.graph_c0	15.03	2.00333	0.000352963	-2.70683	down	--	--	UDP-glucoronosyl and UDP-glucosyl transferase	Crocetin glucosyltransferase, chloroplastic OS=Gardenia jasminoides OX=114476 GN=UGT75L6 PE=1 SV=1	PREDICTED: crocetin glucosyltransferase, chloroplastic-like, partial [Elaeis guineensis]
c157920.graph_c0	2.07	0	3.53084e-05	-5.13492	down	--	--	3-octaprenyl-4-hydroxybenzoate carboxy-lyase	--	hypothetical protein RSOL_106280 [Rhizoctonia solani AG-3 Rhs1AP]
c157922.graph_c0	11564	4.62	3.34088e-26	-9.25018	down	--	--	RNA dependent RNA polymerase;; Potyvirus coat protein	--	hypothetical protein, partial [Plantago major]
c157943.graph_c0	13.8867	124.697	1.1273e-05	2.8522	up	Cellular Component: photosystem I (GO:0009522);; Cellular Component: chloroplast thylakoid membrane (GO:0009535);; Biological Process: photosynthesis, light harvesting (GO:0009765);; Cellular Component: plastoglobule (GO:0010287);; Cellular Component: integral component of membrane (GO:0016021);; Molecular Function: chlorophyll binding (GO:0016168);; Biological Process: protein-chromophore linkag…	K08915|5.71797e-161|csv:101208740|K08915 light-harvesting complex II chlorophyll a/b binding protein 4 | (RefSeq) chlorophyll a-b binding protein CP29.1, chloroplastic	Chlorophyll A-B binding protein	Chlorophyll a-b binding protein CP29.1, chloroplastic OS=Arabidopsis thaliana OX=3702 GN=LHCB4.1 PE=1 SV=1	Chlorophyll A-B binding protein [Macleaya cordata]
c157961.graph_c0	59.43	13.87	2.87522e-11	-2.17306	down	Molecular Function: catalytic activity (GO:0003824);; Molecular Function: coenzyme binding (GO:0050662);;	--	--	--	cinnamoyl-CoA reductase 1-like [Asparagus officinalis]
c157962.graph_c0	1.79	5.72667	0.0228397	2.09161	up	--	--	--	--	hypothetical protein CQW23_05773 [Capsicum baccatum]
c157962.graph_c1	0.04	2.81	0.00205861	3.97089	up	--	--	--	--	PREDICTED: uncharacterized protein LOC107811194, partial [Nicotiana tabacum]
c157988.graph_c0	10.46	0.96	0.000903445	-3.07742	down	Biological Process: branched-chain amino acid metabolic process (GO:0009081);; Molecular Function: L-leucine transaminase activity (GO:0052654);; Molecular Function: L-valine transaminase activity (GO:0052655);; Molecular Function: L-isoleucine transaminase activity (GO:0052656);;	K00826|0|pda:103704268|K00826 branched-chain amino acid aminotransferase [EC:2.6.1.42] | (RefSeq) branched-chain-amino-acid aminotransferase 2, chloroplastic-like	Amino-transferase class IV	Branched-chain-amino-acid aminotransferase 3, chloroplastic OS=Arabidopsis thaliana OX=3702 GN=BCAT3 PE=1 SV=1	branched-chain-amino-acid aminotransferase 5, chloroplastic-like isoform X2 [Asparagus officinalis]
c158025.graph_c0	63.69	198.767	0.00304388	1.52157	up	Molecular Function: beta-fructofuranosidase activity (GO:0004564);; Cellular Component: vacuolar membrane (GO:0005774);; Biological Process: carbohydrate metabolic process (GO:0005975);; Cellular Component: integral component of membrane (GO:0016021);; Molecular Function: 6G-fructosyltransferase activity (GO:0033841);;	K01193|1.72805e-149|mus:103985724|K01193 beta-fructofuranosidase [EC:3.2.1.26] | (RefSeq) beta-fructofuranosidase 1-like	Glycosyl hydrolases family 32 N-terminal domain	6(G)-fructosyltransferase OS=Asparagus officinalis OX=4686 GN=FT1 PE=1 SV=1	fructan:fructan 1-fructosyltransferase [Agave tequilana]
c158025.graph_c2	88.55	301.757	0.00294456	1.62905	up	Molecular Function: sucrose alpha-glucosidase activity (GO:0004575);; Cellular Component: vacuole (GO:0005773);; Biological Process: sucrose metabolic process (GO:0005985);; Cellular Component: integral component of membrane (GO:0016021);; Molecular Function: transferase activity (GO:0016740);;	K01193|1.44085e-16|sot:102581558|K01193 beta-fructofuranosidase [EC:3.2.1.26] | (RefSeq) acid beta-fructofuranosidase	Glycosyl hydrolases family 32 N-terminal domain	6(G)-fructosyltransferase OS=Asparagus officinalis OX=4686 GN=FT1 PE=1 SV=1	6(G)-fructosyltransferase-like [Asparagus officinalis]
c158065.graph_c0	15.7667	2.22667	0.0119374	-2.65833	down	Molecular Function: polygalacturonase activity (GO:0004650);; Cellular Component: extracellular region (GO:0005576);; Biological Process: carbohydrate metabolic process (GO:0005975);; Biological Process: cell wall organization (GO:0071555);;	--	Glycosyl hydrolases family 28;; Pectate lyase superfamily protein	Polygalacturonase At1g48100 OS=Arabidopsis thaliana OX=3702 GN=At1g48100 PE=2 SV=1	polygalacturonase At1g48100-like [Asparagus officinalis]
c158080.graph_c0	52.9667	14.01	0.000943516	-1.93685	down	Biological Process: response to stress (GO:0006950);;	--	--	--	universal stress protein PHOS34-like [Asparagus officinalis]
c158099.graph_c0	10.9967	0	0.0307706	-3.344	down	Molecular Function: RNA binding (GO:0003723);;	--	KH domain	--	cytoplasm protein [Rhizoctonia solani AG-3 Rhs1AP]
c158117.graph_c0	447.13	61.3833	6.03487e-11	-2.92559	down	Molecular Function: hydrolase activity, hydrolyzing O-glycosyl compounds (GO:0004553);; Biological Process: carbohydrate metabolic process (GO:0005975);;	K05350|0|mus:103979901|K05350 beta-glucosidase [EC:3.2.1.21] | (RefSeq) beta-glucosidase 1	Glycosyl hydrolase family 1;; Glycosyl hydrolase family 1	Beta-glucosidase 1 OS=Oryza sativa subsp. japonica OX=39947 GN=BGLU1 PE=2 SV=1	beta-glucosidase 1-like [Asparagus officinalis]
c158182.graph_c0	0.1	26.4633	3.23899e-13	6.38187	up	--	K02721|8.14952e-08|pda:103704536|K02721 photosystem II PsbW protein | (RefSeq) photosystem II reaction center W protein, chloroplastic	Photosystem II reaction centre W protein (PsbW)	--	PREDICTED: photosystem II reaction center W protein, chloroplastic [Phoenix dactylifera]
c158191.graph_c0	41.6967	6.60667	8.04563e-06	-2.69485	down	Molecular Function: alcohol dehydrogenase (NADP+) activity (GO:0008106);; Biological Process: oxidation-reduction process (GO:0055114);;	--	Aldo/keto reductase family	Aldo-keto reductase family 4 member C10 OS=Arabidopsis thaliana OX=3702 GN=AKR4C10 PE=1 SV=1	aldo-keto reductase [Aloe arborescens]
c158208.graph_c0	6.08333	14.9833	0.0213169	1.16066	up	--	--	--	--	growth hormone-regulated TBC protein 1 [Asparagus officinalis]
c158299.graph_c0	192.75	47.6367	0.00453628	-2.04707	down	Molecular Function: monooxygenase activity (GO:0004497);; Biological Process: secondary metabolite biosynthetic process (GO:0044550);; Biological Process: oxidation-reduction process (GO:0055114);; Molecular Function: FAD binding (GO:0071949);;	--	FAD binding domain;; FAD binding domain;; FAD dependent oxidoreductase;; NAD(P)-binding Rossmann-like domain;; Lycopene cyclase protein	Monooxygenase 3 OS=Arabidopsis thaliana OX=3702 GN=MO3 PE=2 SV=1	PREDICTED: uncharacterized protein LOC105044015 isoform X2 [Elaeis guineensis]
c158335.graph_c0	24.91	2.95333	0.0014337	-2.74472	down	Cellular Component: membrane (GO:0016020);; Biological Process: single-organism metabolic process (GO:0044710);;	K04713|5.35719e-81|pda:103703704|K04713 sphinganine C4-monooxygenase [EC:1.14.18.5] | (RefSeq) sphinganine C4-monooxygenase 2-like	Fatty acid hydroxylase superfamily	Sphinganine C4-monooxygenase 2 OS=Arabidopsis thaliana OX=3702 GN=SBH2 PE=1 SV=1	PREDICTED: sphinganine C4-monooxygenase 2-like [Phoenix dactylifera]
c158356.graph_c0	49.5567	8.02667	2.53429e-07	-2.63852	down	Molecular Function: oxidoreductase activity (GO:0016491);; Biological Process: oxidation-reduction process (GO:0055114);;	K00059|1.21152e-114|nnu:104611162|K00059 3-oxoacyl-[acyl-carrier protein] reductase [EC:1.1.1.100] | (RefSeq) short-chain type dehydrogenase/reductase-like	Enoyl-(Acyl carrier protein) reductase;; short chain dehydrogenase;; KR domain	NADPH-dependent aldehyde reductase-like protein, chloroplastic OS=Arabidopsis thaliana OX=3702 GN=At3g03980 PE=3 SV=1	short-chain type dehydrogenase/reductase-like [Asparagus officinalis]
c158417.graph_c0	0	1.37667	0.0249302	3.37394	up	--	--	--	Glycerophosphodiester phosphodiesterase GDPDL1 OS=Arabidopsis thaliana OX=3702 GN=GDPDL1 PE=1 SV=2	glycerophosphodiester phosphodiesterase GDPDL3-like [Asparagus officinalis]
c158453.graph_c0	35.3433	1.13333	6.0721e-06	-4.26448	down	Molecular Function: nucleotide binding (GO:0000166);; Biological Process: anthocyanin-containing compound biosynthetic process (GO:0009718);; Molecular Function: dihydrokaempferol 4-reductase activity (GO:0045552);; Molecular Function: flavanone 4-reductase activity (GO:0047890);; Molecular Function: coenzyme binding (GO:0050662);; Biological Process: oxidation-reduction process (GO:0055114);;	K13082|0|egu:105033295|K13082 bifunctional dihydroflavonol 4-reductase/flavanone 4-reductase [EC:1.1.1.219 1.1.1.234] | (RefSeq) bifunctional dihydroflavonol 4-reductase/flavanone 4-reductase	NAD dependent epimerase/dehydratase family;; 3-beta hydroxysteroid dehydrogenase/isomerase family;; GDP-mannose 4,6 dehydratase;; NAD(P)H-binding;; Male sterility protein;; NmrA-like family	Bifunctional dihydroflavonol 4-reductase/flavanone 4-reductase OS=Malus domestica OX=3750 GN=DFR PE=1 SV=1	PREDICTED: bifunctional dihydroflavonol 4-reductase/flavanone 4-reductase [Elaeis guineensis]
c158492.graph_c0	18.0733	50.2733	0.0135899	1.32327	up	--	--	--	--	LOW QUALITY PROTEIN: replication factor C subunit 1-like [Asparagus officinalis]
c158494.graph_c0	0.0333333	9.18	2.34851e-06	5.36924	up	Molecular Function: hydrolase activity, acting on ester bonds (GO:0016788);;	--	GDSL-like Lipase/Acylhydrolase	GDSL esterase/lipase At5g33370 OS=Arabidopsis thaliana OX=3702 GN=At5g33370 PE=2 SV=1	GDSL-motif lipase [Agave americana]
c158506.graph_c0	0	1.25	0.0349357	3.26665	up	Cellular Component: plastid (GO:0009536);; Cellular Component: integral component of membrane (GO:0016021);;	K03542|7.73403e-108|egu:105037935|K03542 photosystem II 22kDa protein | (RefSeq) photosystem II 22 kDa protein, chloroplastic	Chlorophyll A-B binding protein	Photosystem II 22 kDa protein, chloroplastic OS=Spinacia oleracea OX=3562 GN=PSBS PE=1 SV=1	PREDICTED: photosystem II 22 kDa protein, chloroplastic [Elaeis guineensis]
c158572.graph_c0	132.87	304.743	0.0367075	1.17488	up	Molecular Function: electron carrier activity (GO:0009055);; Cellular Component: membrane (GO:0016020);;	--	--	Early nodulin-like protein 1 OS=Oryza sativa subsp. japonica OX=39947 GN=ENODL1 PE=1 SV=1	early nodulin-like protein 1, partial [Asparagus officinalis]
c158580.graph_c0	2.25333	0	0.00517074	-3.94635	down	Cellular Component: integral component of membrane (GO:0016021);;	--	Bestrophin, RFP-TM, chloride channel	--	hypothetical protein RSOLAG22IIIB_02448 [Rhizoctonia solani]
c158645.graph_c0	4.32667	1.3	0.0233196	-1.76404	down	--	--	Domain of unknown function (DUF4378)	--	uncharacterized protein LOC109834277 [Asparagus officinalis]
c158658.graph_c0	5571.18	2.47667	3.42747e-26	-9.21761	down	--	--	Protein P3 of Potyviral polyprotein;; Helicase conserved C-terminal domain;; Flavivirus DEAD domain;; DEAD/DEAH box helicase	--	HrpA-like helicase [Ordospora colligata OC4]
c158661.graph_c0	161.1	35.8533	0.00234659	-2.17175	down	--	--	BURP domain	BURP domain-containing protein 3 OS=Oryza sativa subsp. japonica OX=39947 GN=BURP3 PE=2 SV=1	uncharacterized protein A4U43_C06F19950 [Asparagus officinalis]
c158700.graph_c1	2.38667	1.06667	0.000683534	-3.18663	down	--	K18195|3.5785e-122|thj:104807150|K18195 rhamnogalacturonan endolyase [EC:4.2.2.23] | (RefSeq) rhamnogalacturonate lyase	Reverse transcriptase (RNA-dependent DNA polymerase);; zinc-binding in reverse transcriptase	Putative ribonuclease H protein At1g65750 OS=Arabidopsis thaliana OX=3702 GN=At1g65750 PE=3 SV=1	uncharacterized protein LOC109827551 [Asparagus officinalis]
c158784.graph_c0	1.69667	5.45333	0.0194874	1.49975	up	Biological Process: glucose metabolic process (GO:0006006);; Cellular Component: chloroplast (GO:0009507);; Biological Process: reductive pentose-phosphate cycle (GO:0019253);; Molecular Function: glyceraldehyde-3-phosphate dehydrogenase (NADP+) (phosphorylating) activity (GO:0047100);; Molecular Function: NADP binding (GO:0050661);; Molecular Function: NAD binding (GO:0051287);; Biological Proce…	K05298|9.61335e-97|gra:105770131|K05298 glyceraldehyde-3-phosphate dehydrogenase (NADP+) (phosphorylating) [EC:1.2.1.13] | (RefSeq) glyceraldehyde-3-phosphate dehydrogenase A, chloroplastic	Glyceraldehyde 3-phosphate dehydrogenase, C-terminal domain	Glyceraldehyde-3-phosphate dehydrogenase A, chloroplastic (Fragment) OS=Sinapis alba OX=3728 GN=GAPA PE=2 SV=1	hypothetical protein B456_001G276400 [Gossypium raimondii]
c158828.graph_c1	31.91	90.04	9.14227e-05	1.33948	up	Biological Process: sucrose metabolic process (GO:0005985);; Molecular Function: sucrose synthase activity (GO:0016157);;	K00695|7.63656e-58|egu:105042002|K00695 sucrose synthase [EC:2.4.1.13] | (RefSeq) sucrose synthase 1-like	Sucrose synthase	Sucrose synthase 2 OS=Zea mays OX=4577 GN=SUS1 PE=1 SV=1	uncharacterized protein A4U43_C07F36670 [Asparagus officinalis]
c158847.graph_c0	10.2067	54.0033	0.0159784	2.17799	up	--	K00128|5.1016e-132|pda:103717123|K00128 aldehyde dehydrogenase (NAD+) [EC:1.2.1.3] | (RefSeq) aldehyde dehydrogenase family 3 member F1	Aldehyde dehydrogenase family	Aldehyde dehydrogenase family 3 member F1 OS=Arabidopsis thaliana OX=3702 GN=ALDH3F1 PE=2 SV=2	aldehyde dehydrogenase family 3 member F1-like [Asparagus officinalis]
c158916.graph_c0	1.24667	0	0.000617677	-4.48805	down	Cellular Component: integral component of membrane (GO:0016021);;	--	Ankyrin repeats (many copies);; Ankyrin repeat;; IPT/TIG domain;; Ankyrin repeats (3 copies);; Ankyrin repeats (many copies);; Ankyrin repeat	Ankyrin repeat domain-containing protein 2A OS=Arabidopsis thaliana OX=3702 GN=AKR2A PE=1 SV=2	ankyrin-like protein [Rhizoctonia solani AG-3 Rhs1AP]
c158924.graph_c0	1.23	0.176667	0.0367652	-2.42451	down	--	--	zinc-binding in reverse transcriptase	Putative ribonuclease H protein At1g65750 OS=Arabidopsis thaliana OX=3702 GN=At1g65750 PE=3 SV=1	uncharacterized protein LOC109842598 [Asparagus officinalis]
c158935.graph_c0	77.21	24.7867	0.0264443	-1.56823	down	Molecular Function: zinc ion binding (GO:0008270);; Biological Process: lignin biosynthetic process (GO:0009809);; Molecular Function: cinnamyl-alcohol dehydrogenase activity (GO:0045551);; Molecular Function: sinapyl alcohol dehydrogenase activity (GO:0052747);; Biological Process: oxidation-reduction process (GO:0055114);;	K00083|2.57803e-109|egu:105061001|K00083 cinnamyl-alcohol dehydrogenase [EC:1.1.1.195] | (RefSeq) cinnamyl alcohol dehydrogenase 2-like	Zinc-binding dehydrogenase;; Alcohol dehydrogenase GroES-like domain	Probable cinnamyl alcohol dehydrogenase OS=Lolium perenne OX=4522 PE=2 SV=1	PREDICTED: cinnamyl alcohol dehydrogenase 2-like [Elaeis guineensis]
c158949.graph_c0	2.52333	0	2.62732e-09	-6.39775	down	Molecular Function: calcium-transporting ATPase activity (GO:0005388);; Molecular Function: ATP binding (GO:0005524);; Cellular Component: integral component of membrane (GO:0016021);; Molecular Function: metal ion binding (GO:0046872);; Biological Process: calcium ion transmembrane transport (GO:0070588);;	K01537|0|eus:EUTSA_v10016174mg|K01537 Ca2+-transporting ATPase [EC:3.6.3.8] | (RefSeq) hypothetical protein	Cation transporting ATPase, C-terminus;; E1-E2 ATPase;; Cation transport ATPase (P-type);; haloacid dehalogenase-like hydrolase;; Cation transporter/ATPase, N-terminus	Calcium-transporting ATPase 4, plasma membrane-type OS=Arabidopsis thaliana OX=3702 GN=ACA4 PE=1 SV=1	hypothetical protein RSOLAG22IIIB_01882 [Rhizoctonia solani]
c158985.graph_c1	1.36333	5.51333	0.018269	1.80698	up	Cellular Component: Golgi apparatus (GO:0005794);; Cellular Component: membrane (GO:0016020);;	--	--	--	uncharacterized protein LOC109829473 [Asparagus officinalis]
c159008.graph_c0	1.66333	0	0.030297	-3.34244	down	Molecular Function: GTPase activity (GO:0003924);; Molecular Function: GTP binding (GO:0005525);;	--	von Willebrand factor type A domain;; von Willebrand factor type A domain;; VWA domain containing CoxE-like protein	--	E3 ubiquitin-protein ligase TRIP12 [Rhizoctonia solani]
c159034.graph_c0	3.54667	0.81	0.0320994	-1.99092	down	Molecular Function: iron ion binding (GO:0005506);; Molecular Function: oxidoreductase activity (GO:0016491);; Biological Process: oxidation-reduction process (GO:0055114);;	--	2OG-Fe(II) oxygenase superfamily;; non-haem dioxygenase in morphine synthesis N-terminal	Probable 2-oxoglutarate-dependent dioxygenase At3g111800 OS=Arabidopsis thaliana OX=3702 GN=At3g11180 PE=2 SV=1	LOW QUALITY PROTEIN: probable 2-oxoglutarate-dependent dioxygenase At5g05600 [Asparagus officinalis]
c159055.graph_c0	25.5333	11.51	0.00488695	-1.26508	down	Biological Process: tRNA splicing, via endonucleolytic cleavage and ligation (GO:0006388);; Molecular Function: transferase activity, transferring phosphorus-containing groups (GO:0016772);;	K10669|3.02915e-120|mus:103980623|K10669 2'-phosphotransferase [EC:2.7.1.160] | (RefSeq) tRNA 2'-phosphotransferase 1	RNA 2'-phosphotransferase, Tpt1 / KptA family	--	tRNA 2&apos;-phosphotransferase 1-like [Asparagus officinalis]
c159056.graph_c1	8.03667	218.857	8.39054e-11	4.37071	up	Cellular Component: photosystem I (GO:0009522);; Cellular Component: chloroplast thylakoid membrane (GO:0009535);; Biological Process: photosynthesis, light harvesting (GO:0009765);; Cellular Component: integral component of membrane (GO:0016021);; Molecular Function: chlorophyll binding (GO:0016168);; Biological Process: protein-chromophore linkage (GO:0018298);; Molecular Function: metal ion bi…	K08913|1.08067e-117|atr:18427642|K08913 light-harvesting complex II chlorophyll a/b binding protein 2 | (RefSeq) chlorophyll a-b binding protein 5, chloroplastic	Chlorophyll A-B binding protein	Chlorophyll a-b binding protein 151, chloroplastic OS=Gossypium hirsutum OX=3635 GN=CAB-151 PE=2 SV=2	chlorophyll a-b binding protein 5, chloroplastic [Asparagus officinalis]
c159069.graph_c0	0.203333	1.99	0.024679	2.60676	up	--	--	Protein of unknown function (DUF1442)	--	uncharacterized protein LOC109836092 [Asparagus officinalis]
c159105.graph_c0	2.15667	11.4967	0.0188776	2.14659	up	--	--	zinc-finger of the FCS-type, C2-C2	Protein MARD1 OS=Arabidopsis thaliana OX=3702 GN=MARD1 PE=2 SV=2	uncharacterized protein LOC109845663 [Asparagus officinalis]
c159122.graph_c1	7.57	126.733	1.01975e-05	3.61823	up	--	--	--	--	LOW QUALITY PROTEIN: uncharacterized protein LOC109826844, partial [Asparagus officinalis]
c159164.graph_c0	3.39333	0	0.000260753	-4.64983	down	Cellular Component: integral component of membrane (GO:0016021);;	--	--	--	hypothetical protein RSAG8_09411, partial [Rhizoctonia solani AG-8 WAC10335]
c159173.graph_c0	11.08	33.89	0.000313664	1.46201	up	Molecular Function: translation elongation factor activity (GO:0003746);; Molecular Function: GTPase activity (GO:0003924);; Molecular Function: GTP binding (GO:0005525);; Cellular Component: nucleolus (GO:0005730);; Cellular Component: mitochondrion (GO:0005739);; Cellular Component: nucleoid (GO:0009295);; Cellular Component: chloroplast thylakoid membrane (GO:0009535);; Cellular Component: chl…	K02358|4.6808e-14|vvi:100245586|K02358 elongation factor Tu | (RefSeq) elongation factor Tu, chloroplastic-like	--	Elongation factor Tu, chloroplastic OS=Glycine max OX=3847 GN=TUFB1 PE=3 SV=1	Elongation factor Tu, chloroplastic [Apostasia shenzhenica]
c159173.graph_c1	10.0233	22.3433	0.00341856	1.01073	up	Molecular Function: translation elongation factor activity (GO:0003746);; Molecular Function: GTPase activity (GO:0003924);; Molecular Function: GTP binding (GO:0005525);; Cellular Component: mitochondrion (GO:0005739);; Cellular Component: chloroplast (GO:0009507);; Biological Process: mitochondrial translational elongation (GO:0070125);;	K02358|0|aip:107629387|K02358 elongation factor Tu | (RefSeq) elongation factor Tu, chloroplastic	Elongation factor Tu GTP binding domain;; Elongation factor Tu C-terminal domain;; Elongation factor Tu domain 2	Elongation factor Tu, chloroplastic OS=Glycine max OX=3847 GN=TUFB1 PE=3 SV=1	hypothetical protein CDL15_Pgr008993 [Punica granatum]
c159177.graph_c0	5.22	0.273333	0.000427595	-3.3594	down	Molecular Function: nucleotide binding (GO:0000166);; Molecular Function: protein kinase activity (GO:0004672);; Cellular Component: membrane (GO:0016020);; Biological Process: phosphorylation (GO:0016310);;	--	Protein kinase domain;; Protein tyrosine kinase	Putative leucine-rich repeat receptor-like serine/threonine-protein kinase At2g24130 OS=Arabidopsis thaliana OX=3702 GN=At2g24130 PE=3 SV=1	putative leucine-rich repeat receptor-like serine/threonine-protein kinase At2g24130 [Asparagus officinalis]
c159177.graph_c1	3.38667	0.116667	0.00491473	-3.60947	down	--	--	Protein tyrosine kinase;; Leucine rich repeat;; Protein kinase domain;; Leucine Rich repeats (2 copies);; Leucine Rich Repeat	Probable LRR receptor-like serine/threonine-protein kinase At3g47570 OS=Arabidopsis thaliana OX=3702 GN=At3g47570 PE=2 SV=1	receptor kinase-like protein Xa21 [Asparagus officinalis]
c159181.graph_c0	4.97667	0.13	0.0472014	-3.04763	down	Molecular Function: oxidoreductase activity (GO:0016491);; Molecular Function: metal ion binding (GO:0046872);;	--	2OG-Fe(II) oxygenase superfamily;; non-haem dioxygenase in morphine synthesis N-terminal	Probable 2-oxoglutarate-dependent dioxygenase At5g05600 OS=Arabidopsis thaliana OX=3702 GN=At5g05600 PE=2 SV=1	PREDICTED: flavonol synthase/flavanone 3-hydroxylase-like [Musa acuminata subsp. malaccensis]
c159240.graph_c0	1.27333	0	0.0328569	-3.3079	down	Molecular Function: protein serine/threonine kinase activity (GO:0004674);; Molecular Function: ATP binding (GO:0005524);; Cellular Component: cytoplasm (GO:0005737);; Biological Process: protein phosphorylation (GO:0006468);; Biological Process: gene expression (GO:0010467);; Biological Process: RNA metabolic process (GO:0016070);; Biological Process: peptidyl-amino acid modification (GO:0018193…	K12761|4.79005e-34|csv:101204001|K12761 carbon catabolite-derepressing protein kinase [EC:2.7.11.1] | (RefSeq) CBL-interacting serine/threonine-protein kinase 11	Protein kinase domain;; Protein tyrosine kinase	CBL-interacting serine/threonine-protein kinase 18 OS=Arabidopsis thaliana OX=3702 GN=CIPK18 PE=1 SV=1	hypothetical protein jhhlp_006802, partial [Lomentospora prolificans]
c159256.graph_c0	1.06667	4.58667	0.00635237	1.7435	up	Molecular Function: glucosylceramidase activity (GO:0004348);; Cellular Component: plasma membrane (GO:0005886);; Biological Process: glucosylceramide catabolic process (GO:0006680);;	K17108|7.6336e-113|egu:105055735|K17108 non-lysosomal glucosylceramidase [EC:3.2.1.45] | (RefSeq) non-lysosomal glucosylceramidase-like	beta-glucosidase 2, glycosyl-hydrolase family 116 N-term	--	PREDICTED: non-lysosomal glucosylceramidase-like isoform X1 [Elaeis guineensis]
c159258.graph_c0	9.87667	4.16	5.74144e-06	-1.86209	down	Molecular Function: enzyme inhibitor activity (GO:0004857);; Cellular Component: cell wall (GO:0005618);; Molecular Function: pectinesterase activity (GO:0030599);; Biological Process: cell wall modification (GO:0042545);; Biological Process: negative regulation of catalytic activity (GO:0043086);; Molecular Function: aspartyl esterase activity (GO:0045330);; Biological Process: pectin catabolic …	K01051|0|pda:103711415|K01051 pectinesterase [EC:3.1.1.11] | (RefSeq) probable pectinesterase/pectinesterase inhibitor 41	Pectinesterase;; Plant invertase/pectin methylesterase inhibitor	Probable pectinesterase/pectinesterase inhibitor 7 OS=Arabidopsis thaliana OX=3702 GN=PME7 PE=2 SV=1	PREDICTED: LOW QUALITY PROTEIN: probable pectinesterase/pectinesterase inhibitor 41 [Phoenix dactylifera]
c159284.graph_c0	142.527	38.3067	0.000239077	-1.96929	down	--	--	Thioredoxin;; DSBA-like thioredoxin domain	--	hypothetical protein AXF42_Ash008463 [Apostasia shenzhenica]
c159316.graph_c0	5.56333	18.5667	0.000141478	1.62209	up	Biological Process: carbohydrate metabolic process (GO:0005975);; Biological Process: malate metabolic process (GO:0006108);; Cellular Component: chloroplast (GO:0009507);; Molecular Function: malate dehydrogenase (NADP+) activity (GO:0046554);; Biological Process: oxidation-reduction process (GO:0055114);;	K00051|0|pda:103705497|K00051 malate dehydrogenase (NADP+) [EC:1.1.1.82] | (RefSeq) malate dehydrogenase [NADP] 1, chloroplastic	lactate/malate dehydrogenase, alpha/beta C-terminal domain;; lactate/malate dehydrogenase, NAD binding domain	Malate dehydrogenase [NADP] 1, chloroplastic OS=Sorghum bicolor OX=4558 PE=1 SV=1	PREDICTED: malate dehydrogenase [NADP] 1, chloroplastic isoform X1 [Phoenix dactylifera]
c159330.graph_c0	3.16333	0	1.40975e-05	-5.26764	down	Molecular Function: transcription factor activity, sequence-specific DNA binding (GO:0003700);; Biological Process: regulation of transcription, DNA-templated (GO:0006355);; Molecular Function: sequence-specific DNA binding (GO:0043565);;	--	bZIP transcription factor;; Basic region leucine zipper	--	bZIP transcription factor [Rhizoctonia solani 123E]
c159348.graph_c0	46.9167	12.03	0.0140074	-2.01536	down	--	--	Helix-loop-helix DNA-binding domain	Transcription factor bHLH75 OS=Arabidopsis thaliana OX=3702 GN=BHLH75 PE=2 SV=1	transcription factor bHLH75-like [Asparagus officinalis]
c159356.graph_c0	6.57667	0.693333	5.65956e-05	-3.44939	down	--	--	--	--	elongator complex protein 1 [Asparagus officinalis]
c159372.graph_c0	1.4	0	0.00508735	-3.95514	down	Molecular Function: formate-tetrahydrofolate ligase activity (GO:0004329);; Molecular Function: methylenetetrahydrofolate dehydrogenase (NADP+) activity (GO:0004488);; Molecular Function: ATP binding (GO:0005524);; Biological Process: folic acid-containing compound biosynthetic process (GO:0009396);; Molecular Function: hydrolase activity (GO:0016787);; Biological Process: oxidation-reduction pro…	K01938|0|osa:4347204|K01938 formate--tetrahydrofolate ligase [EC:6.3.4.3] | (RefSeq) OJ1596_C06.3; formate--tetrahydrofolate ligase	Formate--tetrahydrofolate ligase;; Tetrahydrofolate dehydrogenase/cyclohydrolase, NAD(P)-binding domain;; Tetrahydrofolate dehydrogenase/cyclohydrolase, catalytic domain	Formate--tetrahydrofolate ligase OS=Spinacia oleracea OX=3562 PE=1 SV=3	C-1-tetrahydrofolate synthase [Rhizoctonia solani AG-3 Rhs1AP]
c159391.graph_c0	6.84	0	3.10954e-07	-5.89194	down	Molecular Function: aspartic-type endopeptidase activity (GO:0004190);; Biological Process: proteolysis (GO:0006508);;	--	Eukaryotic aspartyl protease;; Xylanase inhibitor N-terminal	Procardosin-B OS=Cynara cardunculus OX=4265 GN=cardB PE=1 SV=1	hypothetical protein RSOLAG1IB_01585 [Rhizoctonia solani AG-1 IB]
c159412.graph_c0	3.16667	0.763333	0.0178514	-1.99536	down	--	--	Leucine rich repeat;; Leucine Rich repeats (2 copies);; Leucine Rich Repeat;; Leucine rich repeat N-terminal domain	Probable LRR receptor-like serine/threonine-protein kinase At3g47570 OS=Arabidopsis thaliana OX=3702 GN=At3g47570 PE=2 SV=1	uncharacterized protein A4U43_C01F32780 [Asparagus officinalis]
c159429.graph_c0	2.54667	9.7	0.000621972	3.17995	up	Molecular Function: beta-fructofuranosidase activity (GO:0004564);; Biological Process: metabolic process (GO:0008152);; Cellular Component: membrane (GO:0016020);;	K01193|1.46088e-159|mus:103972079|K01193 beta-fructofuranosidase [EC:3.2.1.26] | (RefSeq) INV-V; beta-fructofuranosidase 1	Glycosyl hydrolases family 32 N-terminal domain;; Glycosyl hydrolases family 32 C terminal	Beta-fructofuranosidase, soluble isoenzyme I OS=Daucus carota OX=4039 GN=INV*DC4 PE=1 SV=2	PREDICTED: beta-fructofuranosidase 1 [Musa acuminata subsp. malaccensis]
c159434.graph_c0	1.73	22.31	0.00420347	3.10575	up	Molecular Function: monooxygenase activity (GO:0004497);; Molecular Function: binding (GO:0005488);; Biological Process: electron transport chain (GO:0022900);;	--	Cytochrome P450	Alkane hydroxylase MAH1 OS=Arabidopsis thaliana OX=3702 GN=CYP96A15 PE=2 SV=1	alkane hydroxylase MAH1-like [Asparagus officinalis]
c159437.graph_c0	2.09	9.65	0.0416409	1.95711	up	--	--	--	Thioredoxin-like fold domain-containing protein MRL7 homolog, chloroplastic OS=Oryza sativa subsp. japonica OX=39947 GN=MRL7 PE=2 SV=1	uncharacterized protein A4U43_C10F14410 [Asparagus officinalis]
c159440.graph_c0	122.857	32.4933	2.54986e-07	-2.0272	down	Molecular Function: adenosine kinase activity (GO:0004001);; Biological Process: purine ribonucleoside salvage (GO:0006166);; Biological Process: AMP biosynthetic process (GO:0006167);; Biological Process: phosphorylation (GO:0016310);;	K00856|0|vvi:100246211|K00856 adenosine kinase [EC:2.7.1.20] | (RefSeq) adenosine kinase 2	pfkB family carbohydrate kinase	Adenosine kinase 2 OS=Arabidopsis thaliana OX=3702 GN=ADK2 PE=1 SV=1	adenosine kinase 2-like isoform X1 [Asparagus officinalis]
c159490.graph_c0	0	3.35	6.52366e-07	5.65218	up	Biological Process: proteolysis (GO:0006508);; Molecular Function: metallopeptidase activity (GO:0008237);; Cellular Component: integral component of membrane (GO:0016021);;	--	Pregnancy-associated plasma protein-A;; Metallo-peptidase family M12B Reprolysin-like;; Metallo-peptidase family M12	--	hypothetical protein M408DRAFT_32408, partial [Serendipita vermifera MAFF 305830]
c159523.graph_c0	21.3567	6.03333	0.000196288	-1.89443	down	--	K00640|1.5511e-134|pda:103714919|K00640 serine O-acetyltransferase [EC:2.3.1.30] | (RefSeq) serine acetyltransferase 1, chloroplastic-like	Serine acetyltransferase, N-terminal;; Bacterial transferase hexapeptide (six repeats)	Serine acetyltransferase 1, chloroplastic OS=Arabidopsis thaliana OX=3702 GN=SAT1 PE=1 SV=2	Serine acetyltransferase 3, mitochondrial [Apostasia shenzhenica]
c159597.graph_c0	1.75667	0.366667	0.0204668	-2.12492	down	Biological Process: amino acid transmembrane transport (GO:0003333);; Cellular Component: plasma membrane (GO:0005886);; Molecular Function: gamma-aminobutyric acid transmembrane transporter activity (GO:0015185);; Biological Process: gamma-aminobutyric acid transport (GO:0015812);; Cellular Component: integral component of membrane (GO:0016021);;	--	Transmembrane amino acid transporter protein	GABA transporter 1 OS=Arabidopsis thaliana OX=3702 GN=GAT1 PE=1 SV=1	GABA transporter 1 [Asparagus officinalis]
c159602.graph_c0	2674.32	537.677	1.4628e-05	-2.30232	down	--	--	Pathogenesis-related protein Bet v I family	Major allergen Pru av 1 OS=Prunus avium OX=42229 GN=PRUA1 PE=1 SV=1	major allergen Pru ar 1-like [Asparagus officinalis]
c159633.graph_c0	3.21333	1.03667	0.0222435	-1.69888	down	--	--	Pumilio-family RNA binding repeat	Pumilio homolog 12 OS=Arabidopsis thaliana OX=3702 GN=APUM12 PE=2 SV=2	pumilio homolog 12-like isoform X2 [Asparagus officinalis]
c159664.graph_c0	0.156667	2.86333	0.0228397	3.06479	up	--	--	--	--	PREDICTED: uncharacterized protein LOC102610930 [Citrus sinensis]
c159684.graph_c0	5.73667	57.5967	5.9688e-07	2.96022	up	Molecular Function: ATP binding (GO:0005524);;	--	ATPase family associated with various cellular activities (AAA)	Ribulose bisphosphate carboxylase/oxygenase activase 1, chloroplastic OS=Nicotiana tabacum OX=4097 PE=1 SV=1	chloroplast rubisco activase [Ophiopogon japonicus]
c159685.graph_c0	11.3267	32.3733	0.0231736	1.22213	up	Biological Process: isoprenoid biosynthetic process (GO:0008299);; Cellular Component: plastid (GO:0009536);; Cellular Component: integral component of membrane (GO:0016021);; Molecular Function: transferase activity, transferring alkyl or aryl (other than methyl) groups (GO:0016765);;	K02291|2.40614e-52|egu:105058894|K02291 15-cis-phytoene/all-trans-phytoene synthase [EC:2.5.1.32 2.5.1.99] | (RefSeq) phytoene synthase 2, chloroplastic	--	Phytoene synthase, chloroplastic OS=Narcissus pseudonarcissus OX=39639 GN=PSY PE=2 SV=1	phytoene synthase, chloroplastic [Asparagus officinalis]
c159704.graph_c0	0	4.44	4.12694e-05	5.00525	up	Molecular Function: DNA binding (GO:0003677);; Molecular Function: protein dimerization activity (GO:0046983);;	--	Helix-loop-helix DNA-binding domain	--	hypothetical protein PIIN_08559 [Serendipita indica DSM 11827]
c159733.graph_c0	3.59667	28.3433	0.0371888	2.3781	up	--	--	B3 DNA binding domain	B3 domain-containing protein Os12g0592300 OS=Oryza sativa subsp. japonica OX=39947 GN=Os12g0592300 PE=2 SV=2	B3 domain-containing protein Os03g0620400-like [Asparagus officinalis]
c159759.graph_c0	28.9533	7.43333	0.000152499	-1.90908	down	Cellular Component: plastid (GO:0009536);;	--	DnaJ domain	Chaperone protein dnaJ 11, chloroplastic OS=Arabidopsis thaliana OX=3702 GN=ATJ11 PE=1 SV=2	uncharacterized protein A4U43_C08F4490 [Asparagus officinalis]
c159771.graph_c0	55.9667	146.133	0.0343425	1.03115	up	--	--	--	Zinc finger CCCH domain-containing protein 2 OS=Oryza sativa subsp. japonica OX=39947 GN=Os01g0192000 PE=2 SV=1	PREDICTED: zinc finger CCCH domain-containing protein 2-like [Elaeis guineensis]
c159821.graph_c0	2.49333	0	1.32636e-05	-5.26739	down	--	--	--	--	hypothetical protein RSOLAG1IB_03276 [Rhizoctonia solani AG-1 IB]
c159838.graph_c0	4.27333	58.9867	1.85672e-14	3.54836	up	Molecular Function: calcium ion binding (GO:0005509);; Cellular Component: photosystem II oxygen evolving complex (GO:0009654);; Biological Process: photosynthesis (GO:0015979);; Cellular Component: extrinsic component of membrane (GO:0019898);;	K08901|2.15451e-71|mus:103982870|K08901 photosystem II oxygen-evolving enhancer protein 3 | (RefSeq) oxygen-evolving enhancer protein 3-1, chloroplastic	Oxygen evolving enhancer protein 3 (PsbQ)	Oxygen-evolving enhancer protein 3-2, chloroplastic OS=Arabidopsis thaliana OX=3702 GN=PSBQ2 PE=1 SV=2	PREDICTED: oxygen-evolving enhancer protein 3-1, chloroplastic [Musa acuminata subsp. malaccensis]
c159843.graph_c0	39.87	10.15	1.32437e-07	-2.07718	down	--	--	2OG-Fe(II) oxygenase superfamily;; non-haem dioxygenase in morphine synthesis N-terminal	Feruloyl CoA ortho-hydroxylase 2 OS=Arabidopsis thaliana OX=3702 GN=F6&apos;H2 PE=1 SV=1	flavonol synthase/flavanone 3-hydroxylase-like [Asparagus officinalis]
c159843.graph_c1	19.6567	6.67	0.0469347	-1.54621	down	Molecular Function: iron ion binding (GO:0005506);; Molecular Function: dioxygenase activity (GO:0051213);; Biological Process: oxidation-reduction process (GO:0055114);;	--	--	--	Naringenin,2-oxoglutarate 3-dioxygenase [Dendrobium catenatum]
c159843.graph_c2	4.66667	0.856667	0.0134263	-2.2361	down	--	--	non-haem dioxygenase in morphine synthesis N-terminal	Probable 2-oxoglutarate-dependent dioxygenase ANS OS=Arabidopsis thaliana OX=3702 GN=ANS PE=2 SV=1	PREDICTED: protein DMR6-LIKE OXYGENASE 2-like [Phoenix dactylifera]
c159846.graph_c0	0.12	1.5	0.0185407	2.8053	up	--	--	--	--	PREDICTED: uncharacterized protein LOC105057938 [Elaeis guineensis]
c159906.graph_c0	44.1833	184.75	0.00075362	1.94061	up	Molecular Function: protein kinase activity (GO:0004672);; Molecular Function: ATP binding (GO:0005524);; Biological Process: protein phosphorylation (GO:0006468);;	--	--	--	uncharacterized protein LOC110663218 [Hevea brasiliensis]
c159913.graph_c0	1.65	0.0833333	0.0484373	-2.91283	down	--	--	--	--	transcription factor MYB6-like [Asparagus officinalis]
[truncated: 1,301 more rows]

## Sheet: Table S2
Table S2. Differentially expressed genes between treatments Z4 and Z8 in P. kingianum tuber.
#ID	Z8	Z4	FDR	log2FC	regulated	GO_annotation	KEGG_annotation	Pfam_annotation	Swissprot_annotation	nr_annotation
[truncated: 3,112 more rows]

## Sheet: Table S3
Table S3. Differentially expressed genes between treatments Z2 and Z8 in P. kingianum tuber.
[truncated: 3,195 more rows]

## Sheet: Table S4
Table S4. List of core DEGs that were expressed between drought and control treatments in P. kingianum tuber.
[truncated: 1,353 more rows]

[truncated: 1 more sheets: Table S5]
